# Supplementary material for: {2-Hydr­oxy-3-[4-(2-methoxy­ethyl)­phen­oxy]prop­yl}isopropyl­ammonium hemisuccinate
Source: Acta Crystallogr Sect E Struct Rep Online. 2009 May 23;65(Pt 6):o1364–5. doi: 10.1107/S160053680901856X (PMC2969523; doi:10.1107/S160053680901856X)
Supplement: Supplementary file 1 [file e-65-o1364-sup1.cif]

##############################################################################
###                                                                        ###
###        Electronic paper (Acta Crystallographica Section E)             ###
###                                                                        ###
##############################################################################
#                                                                            #
# This CIF contains the data in a paper accepted for publication in Acta     #
# Crystallographica Section E. It conforms to the requirements of Notes      #
# for Authors for Section E, and has been peer reviewed under the auspices   #
# of the IUCr Commission on Journals.                                        #
#                                                                            #
# Full details of the Crystallographic Information File format               #
# are given in the paper "The Crystallographic Information File (CIF):       #
# a New Standard Archive File for Crystallography" by S. R. Hall, F. H.      #
# Allen and I. D. Brown [Acta Cryst. (1991), A47, 655-685].                  #
#                                                                            #
# The current version of the core CIF dictionary is obtainable from          #
# ftp://ftp.iucr.org/pub/cif_core.dic. The current version number is 2.4.    #
#                                                                            #
# Software is freely available for graphical display of the structure(s) in  #
# this CIF.  For information consult the CIF home page http://www.iucr.org/  #
# cif/home.html                                                              #
#                                                                            #
# This file may be used for bona fide research purposes within the           #
# scientific community so long as proper attribution is given to the journal # 
# article from which it was obtained.                                        #
#                                                                            #
##############################################################################
                                             
data_global
_audit_creation_method     'from SHELXL97 CIF and CCDC enCIFer-template'
_journal_date_recd_electronic     2009-05-11
_journal_date_accepted     2009-05-16
_journal_name_full     'Acta Crystallographica, Section E'
_journal_year     2009
_journal_volume     65
_journal_issue      6
_journal_page_first     o1364
_journal_page_last     o1365
_journal_paper_category     QO
_journal_coeditor_code     PK2162
_publ_contact_author_name     'Prof. Massimo Di Vaira'
_publ_contact_author_address
;
Dipartimento di Chimica
Universit\'a di Firenze
Via della Lastruccia 3
I-50019 Sesto Fiorentino
Firenze
Italy
;
_publ_contact_author_email     'massimo.divaira@unifi.it'
_publ_contact_author_phone     '+039 (0)55 4573278'
_publ_section_title
;
{2-Hydroxy-3-[4-(2-methoxyethyl)phenoxy]propyl}isopropylammonium
hemisuccinate
;
loop_
    _publ_author_name
    _publ_author_footnote
    _publ_author_address
    'Bartolucci, Gianluca' .
;
Dipartimento di Scienze Farmaceutiche
Universit\'a di Firenze
Via U. Schiff 6
I-50019 Sesto Fiorentino
Firenze, Italy
;
    'Bruni, Bruno' .
;
Dipartimento di Scienze Farmaceutiche
Universit\'a di Firenze
Via U. Schiff 6
I-50019 Sesto Fiorentino
Firenze, Italy
;
    'Coran, Silvia A.' .
;
Dipartimento di Scienze Farmaceutiche
Universit\'a di Firenze
Via U. Schiff 6
I-50019 Sesto Fiorentino
Firenze, Italy
;
    'Di Vaira, Massimo' .
;
Dipartimento di Chimica
Universit\'a di Firenze
Via della Lastruccia 3
I-50019 Sesto Fiorentino
Firenze, Italy
;
data_I
_chemical_name_systematic
;
{2-hydroxy-3-[4-(2-methoxyethyl)phenoxy]propyl}isopropylammonium
hemisuccinate
;
_chemical_name_common     'metoprolol succinate'
_chemical_formula_moiety     'C15 H26 N1 O3 +, 0.5(C4 H4 O4 2-)'
_chemical_formula_sum     'C17 H28 N1 O5'
_chemical_formula_iupac     'C15 H26 N1 O3 +, 0.5C4 H4 O4 2-'
_chemical_formula_weight     326.40
_chemical_melting_point     ?
_symmetry_cell_setting     monoclinic
_symmetry_space_group_name_H-M     'C 2/c'
_symmetry_space_group_name_Hall     '-C 2yc'
loop_
    _symmetry_equiv_pos_as_xyz
    'x, y, z'
    '-x, y, -z+1/2'
    'x+1/2, y+1/2, z'
    '-x+1/2, y+1/2, -z+1/2'
    '-x, -y, -z'
    'x, -y, z-1/2'
    '-x+1/2, -y+1/2, -z'
    'x+1/2, -y+1/2, z-1/2'
_cell_length_a     26.2630(4)
_cell_length_b     7.9396(2)
_cell_length_c     17.4629(4)
_cell_angle_alpha     90.00
_cell_angle_beta     107.348(2)
_cell_angle_gamma     90.00
_cell_volume     3475.68(13)
_cell_formula_units_Z     8
_cell_measurement_reflns_used     14350
_cell_measurement_theta_min     5.00
_cell_measurement_theta_max     72.39
_cell_measurement_temperature     200(2)
_exptl_crystal_description     'elongated plate'
_exptl_crystal_colour     colorless
_exptl_crystal_size_max     0.60
_exptl_crystal_size_mid     0.20
_exptl_crystal_size_min     0.06
_exptl_crystal_density_diffrn     1.248
_exptl_crystal_density_meas     ?
_exptl_crystal_density_method     'not measured'
_exptl_crystal_F_000     1416
_exptl_absorpt_coefficient_mu     0.746
_exptl_absorpt_correction_type     multi-scan
_exptl_absorpt_process_details
                        '(ABSPACK in CrysAlisPro RED; Oxford Diffraction, 2006)'
_exptl_absorpt_correction_T_min     0.732
_exptl_absorpt_correction_T_max     0.956
_exptl_special_details
;
;
_diffrn_ambient_temperature     200(2)
_diffrn_radiation_type     CuK\a
_diffrn_radiation_wavelength     1.54178
_diffrn_radiation_source     'fine-focus sealed tube'
_diffrn_radiation_monochromator     'Oxford Diffraction Enhance ULTRA assembly'
_diffrn_measurement_device_type     'Oxford Diffraction Xcalibur PX Ultra CCD'
_diffrn_measurement_method     \w
_diffrn_detector_area_resol_mean     8.1241
_diffrn_reflns_number     22961
_diffrn_reflns_av_R_equivalents     0.0283
_diffrn_reflns_av_sigmaI/netI     0.0124
_diffrn_reflns_theta_min     5.31
_diffrn_reflns_theta_max     72.73
_diffrn_reflns_theta_full     72.73
_diffrn_measured_fraction_theta_max     0.988
_diffrn_measured_fraction_theta_full     0.988
_diffrn_reflns_limit_h_min     -32
_diffrn_reflns_limit_h_max     32
_diffrn_reflns_limit_k_min     -9
_diffrn_reflns_limit_k_max     9
_diffrn_reflns_limit_l_min     -21
_diffrn_reflns_limit_l_max     18
_diffrn_standards_number     0
_diffrn_standards_interval_count     .
_diffrn_standards_interval_time     .
_diffrn_standards_decay_%     ?
_refine_special_details
;
Refinement of <i>F</i>^2^ against ALL reflections. The weighted <i>R</i>-factor
<i>wR</i> and goodness of fit <i>S</i> are based on <i>F</i>^2^, conventional
<i>R</i>-factors <i>R</i> are based on <i>F</i>, with <i>F</i> set to zero for
negative <i>F</i>^2^. The threshold expression of <i>F</i>^2^ >
2\s(<i>F</i>^2^) is used only for calculating <i>R</i>-factors(gt) <i>etc</i>.
and is not relevant to the choice of reflections for refinement.
<i>R</i>-factors based on <i>F</i>^2^ are statistically about twice as large
as those based on <i>F</i>, and <i>R</i>- factors based on ALL data will be
even larger.
;
_reflns_number_total     3408
_reflns_number_gt     3108
_reflns_threshold_expression     I>2\s(I)
_refine_ls_structure_factor_coef     Fsqd
_refine_ls_matrix_type     full
_refine_ls_R_factor_all     0.0493
_refine_ls_R_factor_gt     0.0454
_refine_ls_wR_factor_gt     0.1194
_refine_ls_wR_factor_ref     0.1235
_refine_ls_goodness_of_fit_ref     1.055
_refine_ls_restrained_S_all     1.055
_refine_ls_number_reflns     3408
_refine_ls_number_parameters     226
_refine_ls_number_restraints     12
_refine_ls_hydrogen_treatment     constr
_refine_ls_weighting_scheme     calc
_refine_ls_weighting_details
         'calc w=1/[\s^2^(Fo^2^)+(0.0619P)^2^+2.6692P] where P=(Fo^2^+2Fc^2^)/3'
_atom_sites_solution_hydrogens     geom
_atom_sites_solution_primary     direct
_atom_sites_solution_secondary     difmap
_refine_ls_shift/su_max     0.000
_refine_ls_shift/su_mean     0.000
_refine_diff_density_max     0.214
_refine_diff_density_min     -0.193
_refine_ls_extinction_method     'SHELXL97 (Sheldrick, 2008)'
_refine_ls_extinction_coef     0.00076(10)
_refine_ls_extinction_expression
                                  'Fc^*^=kFc[1+0.001xFc^2^\l^3^/sin(2\q)]^-1/4^'
loop_
    _atom_type_symbol
    _atom_type_description
    _atom_type_scat_dispersion_real
    _atom_type_scat_dispersion_imag
    _atom_type_scat_source
    'C' 'C' 0.0181 0.0091
                         'International Tables Vol C Tables 4.2.6.8 and 6.1.1.4'
    'H' 'H' 0.0000 0.0000
                         'International Tables Vol C Tables 4.2.6.8 and 6.1.1.4'
    'N' 'N' 0.0311 0.0180
                         'International Tables Vol C Tables 4.2.6.8 and 6.1.1.4'
    'O' 'O' 0.0492 0.0322
                         'International Tables Vol C Tables 4.2.6.8 and 6.1.1.4'
_computing_data_collection     'CrysAlisPro CCD (Oxford Diffraction, 2006)'
_computing_cell_refinement     'CrysAlisPro CCD (Oxford Diffraction, 2006)'
_computing_data_reduction     'CrysAlisPro RED (Oxford Diffraction, 2006)'
_computing_structure_solution     'SIR97 (Altomare <i>et al.</i>,  1999)'
_computing_structure_refinement     'SHELXL97 (Sheldrick, 2008)'
_computing_molecular_graphics
                              'ORTEP-3 (Farrugia, 1997) and PLATON (Spek, 2009)'
_computing_publication_material
 'SHELXL97 (Sheldrick, 2008), WinGX (Farrugia, 1999) and PARST (Nardelli, 1995)'
loop_
    _atom_site_type_symbol
    _atom_site_label
    _atom_site_fract_x
    _atom_site_fract_y
    _atom_site_fract_z
    _atom_site_U_iso_or_equiv
    _atom_site_adp_type
    _atom_site_calc_flag
    _atom_site_refinement_flags
    _atom_site_occupancy
    _atom_site_disorder_assembly
    _atom_site_disorder_group
    C C1 0.32938(5) 0.08129(18) 0.64968(8) 0.0315(3) Uani d . 1 A .
    C C2 0.34141(5) 0.01034(19) 0.72575(9) 0.0349(3) Uani d . 1 . .
    H H2 0.3768 -0.0250 0.7526 0.042 Uiso calc R 1 . .
    C C3 0.30174(6) -0.00870(19) 0.76236(9) 0.0350(3) Uani d . 1 . .
    H H3 0.3104 -0.0570 0.8144 0.042 Uiso calc R 1 . .
    C C4 0.24918(5) 0.04133(18) 0.72460(8) 0.0321(3) Uani d . 1 C .
    C C5 0.23807(6) 0.1099(2) 0.64854(9) 0.0357(3) Uani d . 1 . .
    H H5 0.2026 0.1439 0.6213 0.043 Uiso calc R 1 . .
    C C6 0.27752(6) 0.1304(2) 0.61068(9) 0.0371(3) Uani d . 1 . .
    H H6 0.2689 0.1778 0.5584 0.044 Uiso calc R 1 . .
    O O1 0.37140(4) 0.09661(14) 0.61815(6) 0.0375(3) Uani d . 1 . .
    C C7 0.36075(6) 0.1715(2) 0.54105(8) 0.0370(3) Uani d PD 0.907(3) A 1
    H H71 0.3487 0.2893 0.5423 0.044 Uiso calc PR 0.907(3) A 1
    H H72 0.3325 0.1081 0.5012 0.044 Uiso calc PR 0.907(3) A 1
    C C8 0.41267(6) 0.1664(2) 0.51900(9) 0.0317(4) Uani d PD 0.907(3) A 1
    H H8 0.4259 0.0477 0.5219 0.038 Uiso calc PR 0.907(3) A 1
    O O2 0.39950(4) 0.22479(17) 0.43853(7) 0.0407(4) Uani d PD 0.907(3) A 1
    H H2O 0.4199 0.1797 0.4155 0.061 Uiso calc PR 0.907(3) A 1
    C C9 0.45477(6) 0.27692(19) 0.57594(9) 0.0349(3) Uani d PD 0.907(3) A 1
    H H91 0.4457 0.3971 0.5641 0.042 Uiso calc PR 0.907(3) A 1
    H H92 0.4553 0.2546 0.6320 0.042 Uiso calc PR 0.907(3) A 1
    C C7' 0.36075(6) 0.1715(2) 0.54105(8) 0.0370(3) Uani d P 0.093(3) A 2
    H H71' 0.3402 0.2759 0.5413 0.044 Uiso calc PR 0.093(3) A 2
    H H72' 0.3370 0.0940 0.5019 0.044 Uiso calc PR 0.093(3) A 2
    C C8' 0.4070(4) 0.2166(17) 0.5093(7) 0.0317(4) Uani d PD 0.093(3) A 2
    H H8' 0.3968 0.2943 0.4621 0.038 Uiso calc PR 0.093(3) A 2
    O O2' 0.4208(5) 0.0535(14) 0.4903(7) 0.043(3) Uiso d PD 0.093(3) A 2
    H H2' 0.4039 0.0311 0.4424 0.065 Uiso calc PR 0.093(3) A 2
    C C9' 0.45477(6) 0.27692(19) 0.57594(9) 0.0349(3) Uani d P 0.093(3) A 2
    H H91' 0.4514 0.4002 0.5814 0.042 Uiso calc PR 0.093(3) A 2
    H H92' 0.4532 0.2250 0.6267 0.042 Uiso calc PR 0.093(3) A 2
    N N 0.50840(4) 0.24135(15) 0.56677(7) 0.0311(3) Uani d . 1 . .
    H H1N 0.5056 0.2456 0.5130 0.037 Uiso calc R 1 A 1
    H H2N 0.5178 0.1330 0.5839 0.037 Uiso calc R 1 A 1
    C C10 0.55297(6) 0.3574(2) 0.61095(9) 0.0367(3) Uani d . 1 A .
    H H10 0.5452 0.4731 0.5877 0.044 Uiso calc R 1 . .
    C C11 0.60366(6) 0.2938(2) 0.59633(10) 0.0463(4) Uani d . 1 . .
    H H111 0.6133 0.1844 0.6226 0.069 Uiso calc R 1 A .
    H H112 0.6326 0.3744 0.6184 0.069 Uiso calc R 1 . .
    H H113 0.5979 0.2815 0.5385 0.069 Uiso calc R 1 . .
    C C12 0.55708(7) 0.3651(3) 0.69955(10) 0.0487(4) Uani d . 1 . .
    H H121 0.5605 0.2507 0.7216 0.073 Uiso calc R 1 A .
    H H122 0.5249 0.4181 0.7061 0.073 Uiso calc R 1 . .
    H H123 0.5885 0.4314 0.7281 0.073 Uiso calc R 1 . .
    C C13 0.20539(6) 0.0195(2) 0.76350(9) 0.0375(3) Uani d . 1 . .
    H H131 0.1726 0.0738 0.7291 0.045 Uiso calc R 1 B 1
    H H132 0.1979 -0.1023 0.7658 0.045 Uiso calc R 1 B 1
    C C14 0.21768(7) 0.0914(2) 0.84700(10) 0.0427(4) Uani d PD 0.942(5) C 1
    H H141 0.2478 0.0302 0.8844 0.051 Uiso calc PR 0.942(5) C 1
    H H142 0.2273 0.2120 0.8472 0.051 Uiso calc PR 0.942(5) C 1
    O O3 0.17048(7) 0.0715(2) 0.87015(10) 0.0595(6) Uani d PDU 0.942(5) C 1
    C C15 0.17273(11) 0.1557(3) 0.94139(14) 0.0731(7) Uani d PD 0.942(5) C 1
    H H151 0.2006 0.1053 0.9859 0.110 Uiso calc PR 0.942(5) C 1
    H H152 0.1382 0.1461 0.9519 0.110 Uiso calc PR 0.942(5) C 1
    H H153 0.1809 0.2749 0.9363 0.110 Uiso calc PR 0.942(5) C 1
    C C14' 0.21768(7) 0.0914(2) 0.84700(10) 0.0427(4) Uani d PD 0.058(5) C 2
    H H143 0.2570 0.0876 0.8696 0.051 Uiso calc PR 0.058(5) C 2
    H H144 0.2080 0.2122 0.8398 0.051 Uiso calc PR 0.058(5) C 2
    O O3' 0.1975(8) 0.0335(14) 0.9084(11) 0.038(6) Uiso d PDU 0.058(5) C 2
    C C15' 0.17273(11) 0.1557(3) 0.94139(14) 0.0731(7) Uani d PD 0.058(5) C 2
    H H154 0.1401 0.1092 0.9494 0.110 Uiso calc PR 0.058(5) C 2
    H H155 0.1636 0.2525 0.9050 0.110 Uiso calc PR 0.058(5) C 2
    H H156 0.1969 0.1920 0.9931 0.110 Uiso calc PR 0.058(5) C 2
    C C16 0.50084(5) -0.18399(18) 0.86196(8) 0.0307(3) Uani d . 1 . .
    C C17 0.52161(6) -0.1855(2) 0.78974(8) 0.0380(3) Uani d . 1 . .
    H H171 0.5445 -0.0854 0.7923 0.046 Uiso calc R 1 . .
    H H172 0.5441 -0.2867 0.7926 0.046 Uiso calc R 1 . .
    O O4 0.46519(4) -0.07642(13) 0.86371(6) 0.0372(3) Uani d . 1 . .
    O O5 0.52021(4) -0.28659(14) 0.91717(6) 0.0430(3) Uani d . 1 . .
loop_
    _atom_site_aniso_label
    _atom_site_aniso_U_11
    _atom_site_aniso_U_22
    _atom_site_aniso_U_33
    _atom_site_aniso_U_12
    _atom_site_aniso_U_13
    _atom_site_aniso_U_23
    C1 0.0271(6) 0.0390(7) 0.0318(7) -0.0020(5) 0.0136(5) -0.0015(6)
    C2 0.0280(6) 0.0432(8) 0.0338(7) 0.0009(6) 0.0100(5) 0.0023(6)
    C3 0.0324(7) 0.0431(8) 0.0311(7) -0.0010(6) 0.0117(5) 0.0030(6)
    C4 0.0303(7) 0.0363(7) 0.0324(7) -0.0022(5) 0.0136(5) -0.0024(6)
    C5 0.0272(6) 0.0447(8) 0.0361(7) 0.0017(6) 0.0107(6) 0.0013(6)
    C6 0.0323(7) 0.0487(9) 0.0315(7) 0.0013(6) 0.0115(6) 0.0049(6)
    O1 0.0293(5) 0.0535(6) 0.0340(5) 0.0016(4) 0.0157(4) 0.0066(4)
    C7 0.0311(7) 0.0529(9) 0.0300(7) -0.0016(6) 0.0136(6) 0.0029(6)
    C8 0.0310(7) 0.0402(11) 0.0265(7) 0.0013(7) 0.0125(6) 0.0035(7)
    O2 0.0367(6) 0.0593(8) 0.0300(6) 0.0071(5) 0.0157(5) 0.0061(5)
    C9 0.0323(7) 0.0409(8) 0.0359(8) -0.0019(6) 0.0170(6) -0.0016(6)
    C7' 0.0311(7) 0.0529(9) 0.0300(7) -0.0016(6) 0.0136(6) 0.0029(6)
    C8' 0.0310(7) 0.0402(11) 0.0265(7) 0.0013(7) 0.0125(6) 0.0035(7)
    C9' 0.0323(7) 0.0409(8) 0.0359(8) -0.0019(6) 0.0170(6) -0.0016(6)
    N 0.0296(6) 0.0377(6) 0.0290(6) -0.0030(5) 0.0132(5) -0.0003(5)
    C10 0.0352(7) 0.0433(8) 0.0342(7) -0.0086(6) 0.0143(6) -0.0051(6)
    C11 0.0331(8) 0.0720(11) 0.0372(8) -0.0087(7) 0.0158(6) -0.0074(8)
    C12 0.0401(8) 0.0724(12) 0.0373(9) -0.0115(8) 0.0169(7) -0.0167(8)
    C13 0.0323(7) 0.0452(8) 0.0395(8) -0.0027(6) 0.0177(6) 0.0009(6)
    C14 0.0455(8) 0.0484(9) 0.0421(8) 0.0002(7) 0.0251(7) 0.0009(7)
    O3 0.0598(11) 0.0758(10) 0.0593(11) -0.0063(8) 0.0428(9) -0.0093(8)
    C15 0.1075(18) 0.0667(13) 0.0690(14) 0.0119(13) 0.0630(14) 0.0016(11)
    C14' 0.0455(8) 0.0484(9) 0.0421(8) 0.0002(7) 0.0251(7) 0.0009(7)
    C15' 0.1075(18) 0.0667(13) 0.0690(14) 0.0119(13) 0.0630(14) 0.0016(11)
    C16 0.0314(7) 0.0360(7) 0.0260(7) -0.0034(5) 0.0106(5) -0.0038(5)
    C17 0.0337(7) 0.0535(9) 0.0303(7) 0.0025(6) 0.0150(6) 0.0017(6)
    O4 0.0383(5) 0.0404(6) 0.0370(6) 0.0025(4) 0.0173(4) -0.0002(4)
    O5 0.0512(6) 0.0502(7) 0.0313(5) 0.0110(5) 0.0179(5) 0.0078(5)
_geom_special_details
;
All e.s.d.'s (except the e.s.d. in the dihedral angle between two l.s. planes)
are estimated using the full covariance matrix. The cell e.s.d.'s are taken
into account individually in the estimation of e.s.d.'s in distances, angles
and torsion angles; correlations between e.s.d.'s in cell parameters are only
used when they are defined by crystal symmetry. An approximate (isotropic)
treatment of cell e.s.d.'s is used for estimating e.s.d.'s involving l.s.
planes.
;
loop_
    _geom_bond_atom_site_label_1
    _geom_bond_atom_site_label_2
    _geom_bond_site_symmetry_2
    _geom_bond_distance
    _geom_bond_publ_flag
    C1 O1 . 1.3778(16) ?
    C1 C6 . 1.385(2) ?
    C1 C2 . 1.390(2) ?
    C2 C3 . 1.3834(19) ?
    C2 H2 . 0.9500 ?
    C3 C4 . 1.398(2) ?
    C3 H3 . 0.9500 ?
    C4 C5 . 1.384(2) ?
    C4 C13 . 1.5099(18) ?
    C5 C6 . 1.395(2) ?
    C5 H5 . 0.9500 ?
    C6 H6 . 0.9500 ?
    O1 C7 . 1.4214(17) ?
    C7 C8 . 1.5241(19) ?
    C7 H71 . 0.9900 ?
    C7 H72 . 0.9900 ?
    C8 O2 . 1.4210(19) ?
    C8 C9 . 1.525(2) ?
    C8 H8 . 1.0000 ?
    O2 H2O . 0.8400 ?
    C9 N . 1.4913(17) ?
    C9 H91 . 0.9900 ?
    C9 H92 . 0.9900 ?
    C8' O2' . 1.410(9) ?
    C8' H8' . 1.0000 ?
    O2' H2' . 0.8400 ?
    N C10 . 1.5086(18) ?
    N H1N . 0.9200 ?
    N H2N . 0.9200 ?
    C10 C11 . 1.515(2) ?
    C10 C12 . 1.520(2) ?
    C10 H10 . 1.0000 ?
    C11 H111 . 0.9800 ?
    C11 H112 . 0.9800 ?
    C11 H113 . 0.9800 ?
    C12 H121 . 0.9800 ?
    C12 H122 . 0.9800 ?
    C12 H123 . 0.9800 ?
    C13 C14 . 1.509(2) ?
    C13 H131 . 0.9900 ?
    C13 H132 . 0.9900 ?
    C14 O3 . 1.4228(19) ?
    C14 H141 . 0.9900 ?
    C14 H142 . 0.9900 ?
    O3 C15 . 1.398(2) ?
    C15 H151 . 0.9800 ?
    C15 H152 . 0.9800 ?
    C15 H153 . 0.9800 ?
    C16 O5 . 1.2487(17) ?
    C16 O4 . 1.2744(17) ?
    C16 C17 . 1.5161(18) ?
    C17 C17 2_656 1.508(3) ?
    C17 H171 . 0.9900 ?
    C17 H172 . 0.9900 ?
loop_
    _geom_angle_atom_site_label_1
    _geom_angle_atom_site_label_2
    _geom_angle_atom_site_label_3
    _geom_angle_site_symmetry_1
    _geom_angle_site_symmetry_3
    _geom_angle
    _geom_angle_publ_flag
    O1 C1 C6 . . 124.49(13) ?
    O1 C1 C2 . . 115.91(12) ?
    C6 C1 C2 . . 119.60(12) ?
    C3 C2 C1 . . 119.88(13) ?
    C3 C2 H2 . . 120.1 ?
    C1 C2 H2 . . 120.1 ?
    C2 C3 C4 . . 121.64(13) ?
    C2 C3 H3 . . 119.2 ?
    C4 C3 H3 . . 119.2 ?
    C5 C4 C3 . . 117.41(12) ?
    C5 C4 C13 . . 120.40(13) ?
    C3 C4 C13 . . 122.18(13) ?
    C4 C5 C6 . . 121.80(13) ?
    C4 C5 H5 . . 119.1 ?
    C6 C5 H5 . . 119.1 ?
    C1 C6 C5 . . 119.66(13) ?
    C1 C6 H6 . . 120.2 ?
    C5 C6 H6 . . 120.2 ?
    C1 O1 C7 . . 117.42(10) ?
    O1 C7 C8 . . 106.85(12) ?
    O1 C7 H71 . . 110.4 ?
    C8 C7 H71 . . 110.4 ?
    O1 C7 H72 . . 110.4 ?
    C8 C7 H72 . . 110.4 ?
    H71 C7 H72 . . 108.6 ?
    O2 C8 C7 . . 105.59(12) ?
    O2 C8 C9 . . 111.85(13) ?
    C7 C8 C9 . . 110.43(12) ?
    O2 C8 H8 . . 109.6 ?
    C7 C8 H8 . . 109.6 ?
    C9 C8 H8 . . 109.6 ?
    N C9 C8 . . 110.19(12) ?
    N C9 H91 . . 109.6 ?
    C8 C9 H91 . . 109.6 ?
    N C9 H92 . . 109.6 ?
    C8 C9 H92 . . 109.6 ?
    H91 C9 H92 . . 108.1 ?
    O2' C8' H8' . . 113.4 ?
    C8' O2' H2' . . 109.5 ?
    C9 N C10 . . 116.31(11) ?
    C9 N H1N . . 108.2 ?
    C10 N H1N . . 108.2 ?
    C9 N H2N . . 108.2 ?
    C10 N H2N . . 108.2 ?
    H1N N H2N . . 107.4 ?
    N C10 C11 . . 107.28(12) ?
    N C10 C12 . . 110.72(12) ?
    C11 C10 C12 . . 112.69(13) ?
    N C10 H10 . . 108.7 ?
    C11 C10 H10 . . 108.7 ?
    C12 C10 H10 . . 108.7 ?
    C10 C11 H111 . . 109.5 ?
    C10 C11 H112 . . 109.5 ?
    H111 C11 H112 . . 109.5 ?
    C10 C11 H113 . . 109.5 ?
    H111 C11 H113 . . 109.5 ?
    H112 C11 H113 . . 109.5 ?
    C10 C12 H121 . . 109.5 ?
    C10 C12 H122 . . 109.5 ?
    H121 C12 H122 . . 109.5 ?
    C10 C12 H123 . . 109.5 ?
    H121 C12 H123 . . 109.5 ?
    H122 C12 H123 . . 109.5 ?
    C14 C13 C4 . . 114.78(12) ?
    C14 C13 H131 . . 108.6 ?
    C4 C13 H131 . . 108.6 ?
    C14 C13 H132 . . 108.6 ?
    C4 C13 H132 . . 108.6 ?
    H131 C13 H132 . . 107.5 ?
    O3 C14 C13 . . 106.20(14) ?
    O3 C14 H141 . . 110.5 ?
    C13 C14 H141 . . 110.5 ?
    O3 C14 H142 . . 110.5 ?
    C13 C14 H142 . . 110.5 ?
    H141 C14 H142 . . 108.7 ?
    C15 O3 C14 . . 112.98(17) ?
    O5 C16 O4 . . 123.48(12) ?
    O5 C16 C17 . . 118.19(12) ?
    O4 C16 C17 . . 118.32(12) ?
    C17 C17 C16 2_656 . 113.99(15) ?
    C17 C17 H171 2_656 . 108.8 ?
    C16 C17 H171 . . 108.8 ?
    C17 C17 H172 2_656 . 108.8 ?
    C16 C17 H172 . . 108.8 ?
    H171 C17 H172 . . 107.6 ?
loop_
    _geom_torsion_atom_site_label_1
    _geom_torsion_atom_site_label_2
    _geom_torsion_atom_site_label_3
    _geom_torsion_atom_site_label_4
    _geom_torsion_site_symmetry_1
    _geom_torsion_site_symmetry_2
    _geom_torsion_site_symmetry_3
    _geom_torsion_site_symmetry_4
    _geom_torsion
    _geom_torsion_publ_flag
    O1 C1 C2 C3 . . . . 179.49(13) ?
    C6 C1 C2 C3 . . . . -0.8(2) ?
    C1 C2 C3 C4 . . . . 0.2(2) ?
    C2 C3 C4 C5 . . . . 0.5(2) ?
    C2 C3 C4 C13 . . . . 179.31(14) ?
    C3 C4 C5 C6 . . . . -0.6(2) ?
    C13 C4 C5 C6 . . . . -179.44(14) ?
    O1 C1 C6 C5 . . . . -179.62(14) ?
    C2 C1 C6 C5 . . . . 0.7(2) ?
    C4 C5 C6 C1 . . . . 0.0(2) ?
    C6 C1 O1 C7 . . . . 1.5(2) ?
    C2 C1 O1 C7 . . . . -178.87(13) ?
    C1 O1 C7 C8 . . . . -177.63(12) ?
    O1 C7 C8 O2 . . . . 173.83(12) ?
    O1 C7 C8 C9 . . . . -65.09(17) ?
    O2 C8 C9 N . . . . -75.80(16) ?
    C7 C8 C9 N . . . . 166.91(12) ?
    C8 C9 N C10 . . . . 171.96(12) ?
    C9 N C10 C11 . . . . 177.49(12) ?
    C9 N C10 C12 . . . . 54.15(17) ?
    C5 C4 C13 C14 . . . . -128.73(16) ?
    C3 C4 C13 C14 . . . . 52.5(2) ?
    C4 C13 C14 O3 . . . . 175.14(14) ?
    C13 C14 O3 C15 . . . . -170.64(17) ?
    O5 C16 C17 C17 . . . 2_656 132.10(11) ?
    O4 C16 C17 C17 . . . 2_656 -49.01(14) ?
loop_
    _geom_hbond_atom_site_label_D
    _geom_hbond_atom_site_label_H
    _geom_hbond_atom_site_label_A
    _geom_hbond_site_symmetry_A
    _geom_hbond_distance_DH
    _geom_hbond_distance_HA
    _geom_hbond_distance_DA
    _geom_hbond_angle_DHA
    O2 H2O O4 6 0.84 1.88 2.7231(15) 179.4
    N H2N O4 2_656 0.92 1.89 2.7961(16) 169.7
    N H1N O5 6 0.92 1.85 2.7448(15) 162.3
