# Supplementary material for: {2-Hydr­oxy-3-[4-(2-methoxy­ethyl)­phen­oxy]prop­yl}isopropyl­ammonium hemisuccinate
Source: Acta Crystallogr Sect E Struct Rep Online. 2009 May 23;65(Pt 6):o1364–5. doi: 10.1107/S160053680901856X (PMC2969523; doi:10.1107/S160053680901856X)
Supplement: Supplementary file 2 [file e-65-o1364-Isup2.hkl]

#
# h,k,l, Fc-squared, Fo-squared, sigma(Fo-squared) and status flag
#
data_I
_shelx_title '    metoprolol ExCal PX Ultra CuKa C2/c 200 K'
_shelx_refln_list_code          4
_shelx_F_calc_maximum      382.99
_exptl_crystal_F_000      1416.00
_reflns_d_resolution_high  0.8073
 
loop_
 _symmetry_equiv_pos_as_xyz
 'x, y, z'
 '-x, y, -z+1/2'
 'x+1/2, y+1/2, z'
 '-x+1/2, y+1/2, -z+1/2'
 '-x, -y, -z'
 'x, -y, z-1/2'
 '-x+1/2, -y+1/2, -z'
 'x+1/2, -y+1/2, z-1/2'
 
_cell_length_a    26.2630
_cell_length_b     7.9396
_cell_length_c    17.4629
_cell_angle_alpha  90.000
_cell_angle_beta  107.348
_cell_angle_gamma  90.000
 
_shelx_F_squared_multiplier     1.000
 
loop_
 _refln_index_h
 _refln_index_k
 _refln_index_l
 _refln_F_squared_calc
 _refln_F_squared_meas
 _refln_F_squared_sigma
 _refln_observed_status
   4   0   0    20046.55    18839.81    168.70 o
   6   0   0    11956.33    10418.91     35.23 o
   8   0   0      951.69      953.23     16.05 o
  10   0   0        1.66       12.33      3.49 o
  12   0   0       24.59       42.32      6.99 o
  14   0   0     2014.16     2099.02     29.26 o
  16   0   0      500.00      501.37      8.85 o
  18   0   0      614.16      618.75      7.68 o
  20   0   0      684.05      635.04      9.63 o
  22   0   0      158.62      144.34      4.99 o
  24   0   0      713.74      765.65      7.81 o
  26   0   0     1239.75     1331.78     21.42 o
  28   0   0       92.10      118.90      9.60 o
  30   0   0      239.77      224.73      5.46 o
   1   1   0     5923.56     5483.19     27.67 o
   3   1   0      103.97       97.44      3.22 o
   5   1   0     2074.92     1804.89     14.45 o
   7   1   0    16763.44    15181.46     33.68 o
   9   1   0      734.90      640.08      9.17 o
  11   1   0        9.09       25.57      4.69 o
  13   1   0       53.67       46.29      4.41 o
  15   1   0       22.03       28.22      2.54 o
  17   1   0     1370.33     1314.82      8.72 o
  19   1   0     1083.28     1061.68      7.46 o
  21   1   0       84.88       83.66      2.69 o
  23   1   0      227.30      218.82      3.56 o
  25   1   0      233.80      231.94      3.31 o
  27   1   0      158.79      168.24     10.09 o
  29   1   0       19.26       22.69      2.52 o
   0   2   0     4314.79     3484.44     29.15 o
   2   2   0    98182.32   107738.66    487.40 o
   4   2   0      515.00      421.33      6.56 o
   6   2   0      125.56      141.09      4.05 o
   8   2   0    11129.63    10618.29     67.19 o
  10   2   0     7330.96     7283.24     88.64 o
  12   2   0      935.90      833.67     13.08 o
  14   2   0      101.30      153.50      3.39 o
  16   2   0      110.01       99.42      2.76 o
  18   2   0      762.67      774.61      6.34 o
  20   2   0      272.96      322.59      4.68 o
  22   2   0     1740.89     1865.99      9.89 o
  24   2   0     1658.23     1887.13     10.74 o
  26   2   0       54.96       77.46      2.96 o
  28   2   0       24.76       24.04      1.84 o
  30   2   0       48.54       34.15      2.33 o
   1   3   0      142.25      170.55      3.70 o
   3   3   0      245.82      198.92      4.86 o
   5   3   0      149.53      160.86      4.86 o
   7   3   0     1165.74     1082.83     18.96 o
   9   3   0    10700.51    11078.15     43.76 o
  11   3   0      717.50      620.71     10.23 o
  13   3   0     1124.19     1104.03     10.45 o
  15   3   0      474.91      500.90      6.75 o
  17   3   0      552.17      528.29      6.95 o
  19   3   0      451.78      504.07      6.20 o
  21   3   0        1.39        0.44      2.46 o
  23   3   0      948.53     1048.98     12.28 o
  25   3   0       84.24      101.93      4.53 o
  27   3   0      109.34       87.55     11.55 o
  29   3   0      123.15       95.95      5.88 o
   0   4   0       35.06       32.68      5.91 o
   2   4   0     1870.28     1830.79     20.68 o
   4   4   0      499.85      515.44      8.75 o
   6   4   0      986.42     1116.62     18.66 o
   8   4   0      226.48      238.68      3.67 o
  10   4   0     4759.54     4734.82     25.68 o
  12   4   0      560.37      544.29      4.86 o
  14   4   0      168.25      132.25      3.12 o
  16   4   0      106.66      123.16      3.30 o
  18   4   0      349.16      340.71      6.14 o
  20   4   0     2225.50     2313.86     21.14 o
  22   4   0     1103.23     1244.11     11.10 o
  24   4   0        4.02        5.67      2.39 o
  26   4   0      107.32       91.13     10.33 o
  28   4   0       14.42       19.71      2.35 o
   1   5   0        0.79        5.21      2.07 o
   3   5   0      375.41      348.88      4.16 o
   5   5   0      157.88      178.63      3.03 o
   7   5   0       46.78       58.06      2.30 o
   9   5   0      170.67      136.63      3.23 o
  11   5   0      824.62      808.08      9.12 o
  13   5   0     2178.73     1980.13     21.77 o
  15   5   0       59.56       62.53      3.38 o
  17   5   0       24.31       41.55      2.87 o
  19   5   0      208.43      238.56      5.41 o
  21   5   0      431.02      495.92      7.32 o
  23   5   0      242.45      225.91      5.66 o
  25   5   0       47.92       28.90      2.43 o
   0   6   0      334.05      322.89      5.88 o
   2   6   0      204.31      172.16      3.30 o
   4   6   0      154.85      156.63      3.48 o
   6   6   0       21.44       29.45      2.58 o
   8   6   0      221.32      205.38      4.79 o
  10   6   0      190.07      203.57      4.22 o
  12   6   0       58.86       63.87      3.40 o
  14   6   0     1054.33     1088.03      9.64 o
  16   6   0       36.88       25.52      3.10 o
  18   6   0      173.62      161.62      4.78 o
  20   6   0      546.43      550.46     13.86 o
  22   6   0      111.28       84.61      3.41 o
  24   6   0       81.62       71.91     12.21 o
   1   7   0       96.17      118.56      3.58 o
   3   7   0      227.50      253.95      4.35 o
   5   7   0       87.11      104.41      3.46 o
   7   7   0        9.51       13.76      2.69 o
   9   7   0      128.70      151.90      4.34 o
  11   7   0        1.31        4.42      3.20 o
  13   7   0      110.32       91.47      4.22 o
  15   7   0       29.70       22.02      2.76 o
  17   7   0      153.22      157.57      6.75 o
  19   7   0        0.53        1.04      2.48 o
  21   7   0        3.92       -0.71      3.73 o
   0   8   0        0.08       -1.74      4.03 o
   2   8   0      238.94      244.57      4.79 o
   4   8   0       12.31       14.69      3.06 o
   6   8   0       78.97       84.29      3.77 o
   8   8   0       94.10       92.87      4.38 o
  10   8   0        2.18        6.34      2.55 o
  12   8   0      186.96      167.22      4.96 o
  14   8   0      110.81       88.21     15.85 o
  16   8   0        3.18        9.65      3.33 o
   1   9   0      123.80      115.83      8.36 o
   3   9   0      286.97      285.46      9.13 o
   5   9   0        5.58        8.42      3.23 o
   7   9   0        9.80        4.46      2.94 o
   9   9   0       11.12       14.92      3.70 o
 -31   1   1       18.28       16.51      2.70 o
 -29   1   1      209.54      185.40      4.59 o
 -27   1   1       12.97        5.44      2.02 o
 -25   1   1       48.53       54.17      2.74 o
 -23   1   1      114.94      152.15      3.19 o
 -21   1   1     1185.21     1236.47      8.10 o
 -19   1   1     1153.40     1249.12      9.73 o
 -17   1   1        3.00        8.69      2.40 o
 -15   1   1      564.02      423.14      6.29 o
 -13   1   1     3710.72     3630.02     21.29 o
 -11   1   1     7861.18     7780.43    169.74 o
  -9   1   1     3994.51     3829.18     69.76 o
  -7   1   1    23194.30    21728.52    307.25 o
  -5   1   1    17505.33    16984.53    215.86 o
  -3   1   1       22.22       26.82      1.49 o
  -1   1   1     3972.60     3308.60     14.44 o
   1   1   1     3150.44     3057.24     11.51 o
   3   1   1     6276.88     5758.98     29.18 o
   5   1   1    11621.66    10443.27     40.07 o
   7   1   1     5383.12     4712.28     38.81 o
   9   1   1     1190.19     1108.73     12.98 o
  11   1   1       52.50       67.39      5.62 o
  13   1   1     1276.22     1188.73     13.94 o
  15   1   1     2202.18     2060.25     11.94 o
  17   1   1     2734.21     2603.22     21.61 o
  19   1   1     5513.18     5778.78     41.03 o
  21   1   1     3014.90     3394.10     17.87 o
  23   1   1      454.49      475.86      5.51 o
  25   1   1       59.56       64.59      2.47 o
  27   1   1        0.54       -0.27      1.87 o
  29   1   1       11.79       20.48      1.98 o
 -30   2   1       52.21       42.25      3.01 o
 -28   2   1       49.49       49.52      2.37 o
 -26   2   1      316.16      321.32      5.50 o
 -24   2   1     2646.47     2945.92     18.81 o
 -22   2   1      764.96      897.05      6.99 o
 -20   2   1     1723.89     1800.73     14.72 o
 -18   2   1        0.71        6.95      2.40 o
 -16   2   1      110.60      132.73      2.59 o
 -14   2   1      506.87      451.82      5.86 o
 -12   2   1     1552.91     1525.44     17.20 o
 -10   2   1       17.03       19.18      2.12 o
  -8   2   1     5584.46     5717.53     25.36 o
  -6   2   1      557.73      596.08      8.96 o
  -4   2   1     2158.08     1794.74     15.48 o
  -2   2   1      218.42      232.82      4.93 o
   0   2   1     3585.78     3298.56     18.22 o
   4   2   1      162.49      202.33      4.31 o
   6   2   1        1.42        5.33      3.22 o
   8   2   1     1454.24     1455.01     14.29 o
  10   2   1      318.90      304.18      7.25 o
  12   2   1     1585.03     1744.28     13.92 o
  14   2   1        1.17        5.41      2.32 o
  16   2   1       31.49       36.82      3.39 o
  18   2   1       40.23       37.94      2.49 o
  20   2   1     1099.71     1097.01      8.17 o
  22   2   1      522.14      546.04      5.95 o
  24   2   1      158.90      148.70      3.45 o
  26   2   1       18.46       20.88      2.27 o
  28   2   1       52.49       44.70      3.23 o
 -29   3   1      276.58      257.90      4.90 o
 -27   3   1       86.05       77.77     10.75 o
 -25   3   1      356.82      401.65      7.52 o
 -23   3   1        8.21        5.83      2.61 o
 -21   3   1      323.31      306.53      5.04 o
 -19   3   1      409.80      446.29      5.84 o
 -17   3   1     3169.16     3315.87     15.57 o
 -15   3   1     2109.02     2173.44     14.63 o
 -13   3   1     1072.10     1137.00      7.26 o
 -11   3   1     2378.78     2296.47     16.35 o
  -9   3   1     5016.35     4867.80     38.12 o
  -7   3   1     2019.06     2030.68     27.39 o
  -5   3   1     1093.26     1031.14     12.31 o
  -3   3   1        3.81       19.75      3.05 o
  -1   3   1      579.96      577.55      9.50 o
   1   3   1      137.06      144.39      3.76 o
   3   3   1       17.70       14.02      2.37 o
   5   3   1     4589.42     4467.13     27.71 o
   7   3   1     1082.28     1074.44     13.53 o
   9   3   1     4107.18     4444.69     29.95 o
  11   3   1      836.49      779.84      6.11 o
  13   3   1      323.92      320.00      4.57 o
  15   3   1        2.71        2.37      2.40 o
  17   3   1     1086.47     1147.71      8.05 o
  19   3   1      681.17      621.51      6.37 o
  21   3   1       14.99       18.43      2.60 o
  23   3   1      137.20      154.19      3.81 o
  25   3   1      225.01      213.18      6.03 o
  27   3   1      206.37      179.51      5.26 o
  29   3   1       77.52       34.46      5.11 o
 -28   4   1       52.87       43.46      2.34 o
 -26   4   1       95.29       88.18      3.83 o
 -24   4   1       39.16       39.22      3.29 o
 -22   4   1     1522.43     1664.44     16.35 o
 -20   4   1      171.25      221.59      4.74 o
 -18   4   1      950.08     1009.32      8.49 o
 -16   4   1       32.13       39.68      2.55 o
 -14   4   1      541.71      487.59      5.41 o
 -12   4   1      992.53     1006.73      7.34 o
 -10   4   1        1.14        3.66      2.24 o
  -8   4   1     4594.69     4564.83     41.96 o
  -6   4   1     1616.34     1612.87     17.79 o
  -4   4   1      967.51      915.17     15.61 o
  -2   4   1     2990.46     2967.59     84.75 o
   0   4   1     7280.81     7844.47     63.38 o
   2   4   1     1046.93     1106.03     11.49 o
   4   4   1      819.39      850.38     11.51 o
   6   4   1     1022.92     1147.61     14.98 o
   8   4   1      787.66      817.92      5.90 o
  10   4   1        5.39       17.37      2.32 o
  12   4   1     1806.32     1846.91     16.98 o
  14   4   1      280.51      298.19      4.41 o
  16   4   1      882.61      854.09      6.80 o
  18   4   1      342.35      364.81      5.63 o
  20   4   1        6.94        7.50      3.08 o
  22   4   1      412.06      427.76      7.04 o
  24   4   1      301.38      324.57      6.90 o
  26   4   1      642.58      648.76     18.04 o
 -27   5   1        0.31       -0.43      6.49 o
 -25   5   1       67.04       56.35      3.69 o
 -23   5   1       25.98       33.29      2.74 o
 -21   5   1       10.69        7.95      2.85 o
 -19   5   1      168.92      176.07      4.26 o
 -17   5   1      136.50      146.56      4.39 o
 -15   5   1     1323.40     1373.24     10.59 o
 -13   5   1      203.58      185.93      4.05 o
 -11   5   1      130.05      110.54      3.17 o
  -9   5   1       17.81        8.81      2.17 o
  -7   5   1     3519.86     3753.61     19.30 o
  -5   5   1       69.78       97.04      3.36 o
  -3   5   1     1724.45     1697.28     11.50 o
  -1   5   1      442.12      405.51      4.36 o
   1   5   1      126.88      105.19      2.51 o
   3   5   1      226.89      198.61      3.43 o
   5   5   1      185.09      194.79      3.61 o
   7   5   1      405.96      427.47      4.61 o
   9   5   1       93.57       75.84      3.01 o
  11   5   1     1167.99     1284.89      9.72 o
  13   5   1      498.63      479.63      5.56 o
  15   5   1     1064.46     1012.88      9.45 o
  17   5   1      814.40      864.72      9.12 o
  19   5   1       65.94       69.81      3.51 o
  21   5   1        7.56       17.21      3.01 o
  23   5   1       70.20       85.20      3.91 o
  25   5   1       81.91       60.16      2.56 o
 -24   6   1       26.22       21.89      4.27 o
 -22   6   1       33.02       33.16      2.87 o
 -20   6   1       72.39       68.10      3.55 o
 -18   6   1       20.34       15.96      2.72 o
 -16   6   1      250.01      245.92      4.84 o
 -14   6   1      384.03      419.25      6.45 o
 -12   6   1     1347.96     1390.10     17.71 o
 -10   6   1      481.35      484.18      5.99 o
  -8   6   1      685.69      678.63      7.10 o
  -6   6   1      110.24      135.83      3.85 o
  -4   6   1      136.18      149.34      3.00 o
  -2   6   1        2.62        4.36      2.19 o
   0   6   1       11.15       11.63      2.18 o
   2   6   1      138.76      136.46      5.47 o
   4   6   1        0.07        3.86      2.41 o
   6   6   1      171.05      157.64      3.97 o
   8   6   1       22.31       24.59      2.90 o
  10   6   1      381.57      373.75      6.60 o
  12   6   1      304.04      322.15      5.43 o
  14   6   1      473.84      478.50      7.33 o
  16   6   1       39.88       49.17      3.12 o
  18   6   1       18.99       16.39      2.74 o
  20   6   1      184.37      185.24      4.71 o
  22   6   1      440.38      408.69      7.67 o
  24   6   1      318.98      246.22      8.52 o
 -21   7   1       30.15       24.26      3.18 o
 -19   7   1       42.17       37.27      3.40 o
 -17   7   1       15.81       12.84      2.82 o
 -15   7   1        7.56        9.30      2.86 o
 -13   7   1       44.02       35.72      3.39 o
 -11   7   1      176.47      157.01      4.19 o
  -9   7   1      139.85      173.59      4.53 o
  -7   7   1      152.83      164.34      4.49 o
  -5   7   1      441.76      554.17      8.26 o
  -3   7   1       28.72       34.50      2.79 o
  -1   7   1      776.83      849.22      8.08 o
   1   7   1      183.30      192.37      4.12 o
   3   7   1      148.05      156.56      3.69 o
   5   7   1      385.81      376.34      5.41 o
   7   7   1      113.37      107.06      3.64 o
   9   7   1       37.03       32.55      3.22 o
  11   7   1       62.25       59.81      3.39 o
  13   7   1       82.93       76.67      4.25 o
  15   7   1     1107.95     1044.58     20.21 o
  17   7   1      124.58      114.53      3.83 o
  19   7   1        0.25       -1.01      4.94 o
  21   7   1        2.44        6.21      5.21 o
 -18   8   1       82.35       44.19      5.59 o
 -16   8   1       32.97       29.81      2.59 o
 -14   8   1      176.89      173.54      7.84 o
 -12   8   1      212.07      199.20      5.35 o
 -10   8   1      187.55      191.91      4.66 o
  -8   8   1        1.50        8.35      3.23 o
  -6   8   1        0.10        0.54      3.25 o
  -4   8   1       18.54       22.69      3.40 o
  -2   8   1       15.40       11.56      3.34 o
   0   8   1        5.34        9.08      2.82 o
   2   8   1        2.31        2.78      2.78 o
   4   8   1       10.86       11.73      2.94 o
   6   8   1      239.67      239.12      5.58 o
   8   8   1        0.36       -2.88      2.88 o
  10   8   1       48.89       44.40      3.14 o
  12   8   1      202.28      182.32      8.88 o
  14   8   1       18.03       18.56      3.45 o
  16   8   1       61.40       50.39      3.95 o
  -9   9   1       23.03       11.12      4.49 o
  -7   9   1       39.27       32.63      7.71 o
  -5   9   1      103.99      102.49      4.86 o
  -3   9   1      115.40      125.96      5.49 o
  -1   9   1      174.19      181.82      7.57 o
   1   9   1      255.83      254.44     19.43 o
   3   9   1      796.50      765.18     23.72 o
   5   9   1       61.78       34.65     14.16 o
   7   9   1      169.62      147.22     13.64 o
   9   9   1       49.28       41.08      7.85 o
 -30   0   2      122.20      104.54     38.70 o
 -28   0   2       45.67       44.80      3.18 o
 -26   0   2       27.52       38.95      3.35 o
 -24   0   2     2499.54     2687.51     16.10 o
 -22   0   2    20753.54    21450.04     73.54 o
 -20   0   2      985.85      915.37     14.73 o
 -18   0   2     1209.05     1229.67     18.15 o
 -16   0   2     2754.34     2759.91     20.33 o
 -14   0   2      553.93      586.29     15.66 o
 -12   0   2     7803.11     7302.85     75.47 o
 -10   0   2     2506.18     2183.68     42.59 o
  -8   0   2      718.95      597.96      8.00 o
  -6   0   2     1355.12     1255.61     22.35 o
  -4   0   2    14044.74    12937.66     87.67 o
  -2   0   2     4487.55     3735.41     16.72 o
   0   0   2       32.43       41.53      1.66 o
   2   0   2    77760.66    77406.41    589.85 o
   4   0   2   146679.31   161124.94   1044.62 o
   6   0   2       95.12      119.63      5.46 o
   8   0   2    21929.57    20701.23    106.81 o
  10   0   2     3829.33     3747.63     31.37 o
  12   0   2        5.87       22.36      6.81 o
  14   0   2      854.10     1004.59     19.95 o
  16   0   2       23.28       19.09      3.03 o
  18   0   2     1596.32     1572.53     12.17 o
  20   0   2       37.02       49.26      3.93 o
  22   0   2       75.63       84.89      3.44 o
  24   0   2      156.96      154.32      4.31 o
  26   0   2        4.98        4.61      2.67 o
  28   0   2      152.64      118.91      5.03 o
  30   0   2      199.17      198.78      8.16 o
 -31   1   2       64.47       61.41      2.67 o
 -29   1   2      523.72      560.85     10.50 o
 -27   1   2       94.12       97.76      2.88 o
 -25   1   2      793.25      861.96      8.00 o
 -23   1   2        7.40       12.20      2.37 o
 -21   1   2        6.01        4.72      2.24 o
 -19   1   2      392.27      369.65      4.68 o
 -17   1   2      749.96      855.34      8.21 o
 -15   1   2     1941.69     1945.85     19.70 o
 -13   1   2     4913.68     4511.44     18.93 o
 -11   1   2      835.40      681.12     10.65 o
  -9   1   2      101.05       94.60      3.28 o
  -7   1   2     1012.06      999.78      5.10 o
  -5   1   2     2349.25     2165.41     24.39 o
  -3   1   2       91.15       69.43      1.83 o
  -1   1   2     3298.53     3068.53     24.48 o
   1   1   2     1752.57     1403.60     14.43 o
   3   1   2     1464.17     1245.74     10.55 o
   5   1   2     3424.37     3272.05     16.95 o
   7   1   2    25697.08    24867.77     74.43 o
   9   1   2     6915.78     6559.45     61.27 o
  11   1   2     3510.54     3784.75     49.21 o
  13   1   2      172.41      122.10      7.62 o
  15   1   2       13.46       18.13      2.47 o
  17   1   2      259.27      268.69      4.06 o
  19   1   2       47.13       40.20      2.65 o
  21   1   2       65.27       78.52      2.91 o
  23   1   2      777.63      881.61      9.58 o
  25   1   2       17.57       17.24      2.13 o
  27   1   2        1.75        4.50      1.76 o
  29   1   2        8.94        7.27      2.04 o
 -30   2   2       87.93       77.01      2.42 o
 -28   2   2      124.34      132.32      3.54 o
 -26   2   2       19.06       19.14      2.94 o
 -24   2   2     1255.19     1340.73      8.92 o
 -22   2   2        7.76       11.73      2.38 o
 -20   2   2     7748.80     7771.68     33.25 o
 -18   2   2       79.97       95.62      2.61 o
 -16   2   2     1421.51     1486.66      7.79 o
 -14   2   2       24.74       38.20      3.00 o
 -12   2   2      903.85      824.22     16.95 o
 -10   2   2      158.40      186.90      5.06 o
  -8   2   2     4918.17     4984.25     25.51 o
  -6   2   2     6072.84     6338.73    142.27 o
  -4   2   2     4193.04     3977.25     38.99 o
  -2   2   2      102.97       92.59      2.45 o
   0   2   2    80933.14    88940.26    440.49 o
   2   2   2    13832.13    12906.01     40.85 o
   4   2   2     3730.25     3867.04     24.61 o
   6   2   2    15153.21    14499.46     60.51 o
   8   2   2     7991.36     7771.78     47.15 o
  10   2   2     8150.14     8324.72     51.63 o
  12   2   2       73.24       73.25      5.42 o
  14   2   2      294.20      306.47      4.04 o
  16   2   2       24.28       15.51      2.39 o
  18   2   2      104.75       91.28      3.21 o
  20   2   2      119.81      109.55      3.74 o
  22   2   2      297.76      332.58      4.75 o
  24   2   2        0.55       -1.83      2.33 o
  26   2   2       44.21       44.34      2.00 o
  28   2   2       24.59       12.93      1.81 o
 -29   3   2        5.98        2.37      2.09 o
 -27   3   2       18.09       21.57      2.92 o
 -25   3   2       43.26       40.90      2.92 o
 -23   3   2      203.46      235.88      4.95 o
 -21   3   2      800.31      879.59      8.17 o
 -19   3   2       20.68       16.79      2.58 o
 -17   3   2       38.57       62.11      3.32 o
 -15   3   2      272.41      203.08      3.56 o
 -13   3   2     4045.25     3862.84     25.22 o
 -11   3   2       60.52       55.95      3.40 o
  -9   3   2       69.31       77.66      4.47 o
  -7   3   2      132.16      144.39     19.96 o
  -5   3   2     5827.30     6181.39     28.88 o
  -3   3   2     4164.28     4454.64     45.49 o
  -1   3   2      905.76      936.43      8.70 o
   1   3   2     4626.09     4450.02     56.37 o
   3   3   2     3528.82     3363.03     17.59 o
   5   3   2      392.84      325.97      7.58 o
   7   3   2      993.03      846.44     12.50 o
   9   3   2      218.98      208.98      7.01 o
  11   3   2       23.34       14.84      2.48 o
  13   3   2      185.55      250.07      3.94 o
  15   3   2        7.24       17.12      2.82 o
  17   3   2       45.82       37.50      2.56 o
  19   3   2        8.28        8.66      2.57 o
  21   3   2      197.09      207.88      5.24 o
  23   3   2      174.25      226.45      4.73 o
  25   3   2       37.53       22.47      2.08 o
  27   3   2       23.90       12.96      1.75 o
 -28   4   2       88.02       73.39      5.56 o
 -26   4   2      238.35      256.16      5.58 o
 -24   4   2       45.41       35.01      3.17 o
 -22   4   2        0.01        1.10      2.58 o
 -20   4   2       98.79       90.93      3.17 o
 -18   4   2     1157.83     1107.45      8.59 o
 -16   4   2      252.13      250.60      4.34 o
 -14   4   2        6.90        5.21      2.51 o
 -12   4   2      569.46      562.81      5.25 o
 -10   4   2      239.76      235.01      3.12 o
  -8   4   2      573.79      546.35      7.26 o
  -6   4   2     5973.13     5745.22     39.50 o
  -4   4   2     1162.60     1248.28     16.61 o
  -2   4   2    14643.00    14811.26    181.54 o
   0   4   2      135.92      125.93      6.89 o
   2   4   2     2555.65     2715.30     29.13 o
   4   4   2     6744.14     7017.52     37.37 o
   6   4   2     2020.42     2082.17     15.17 o
   8   4   2     4737.25     4570.11     32.13 o
  10   4   2        2.11        9.02      2.42 o
  12   4   2       77.38       84.79      2.70 o
  14   4   2      728.27      729.52      6.85 o
  16   4   2       93.73       91.80      3.05 o
  18   4   2      141.41      143.41      3.51 o
  20   4   2      381.35      393.93      5.47 o
  22   4   2     1078.82     1137.86     22.59 o
  24   4   2     1012.59     1010.86     19.35 o
  26   4   2       52.09       27.03      3.19 o
 -27   5   2      192.48      147.41     11.45 o
 -25   5   2       93.37       77.62      4.82 o
 -23   5   2      581.66      618.38     20.87 o
 -21   5   2        9.85        6.48      2.55 o
 -19   5   2      119.61      119.72      3.79 o
 -17   5   2      192.61      179.00      4.42 o
 -15   5   2       90.90      108.40      3.55 o
 -13   5   2       21.05       38.64      3.07 o
 -11   5   2       65.97       48.07      2.62 o
  -9   5   2      685.60      673.68      6.67 o
  -7   5   2      605.47      625.12      5.46 o
  -5   5   2      941.60      991.39      6.25 o
  -3   5   2        0.00       22.15      2.17 o
  -1   5   2       13.79       14.37      2.21 o
   1   5   2     2057.87     2003.65     14.37 o
   3   5   2       48.46       45.26      2.47 o
   5   5   2     1469.93     1464.62      7.87 o
   7   5   2        0.21        6.29      2.20 o
   9   5   2       79.53       83.67      3.11 o
  11   5   2       16.59       42.49      2.84 o
  13   5   2       34.24       39.07      2.97 o
  15   5   2      445.90      501.70      6.44 o
  17   5   2      325.67      324.55      5.38 o
  19   5   2      130.71      117.93      4.02 o
  21   5   2       73.33       84.15      3.72 o
  23   5   2       40.65       31.38      2.12 o
  25   5   2      308.21      225.56     18.84 o
 -24   6   2      147.75      117.29      4.18 o
 -22   6   2       25.52       13.24      3.22 o
 -20   6   2       16.49       14.44      2.99 o
 -18   6   2        0.15        1.65      2.60 o
 -16   6   2      282.65      260.51      5.27 o
 -14   6   2      807.81      856.45      8.72 o
 -12   6   2       64.37       73.03      3.06 o
 -10   6   2     1216.20     1216.54     10.03 o
  -8   6   2       15.58       11.55      2.43 o
  -6   6   2      562.37      552.58      6.61 o
  -4   6   2     1543.12     1657.74      8.98 o
  -2   6   2       20.69       24.32      2.31 o
   0   6   2      337.18      419.55      4.60 o
   2   6   2      624.75      670.93      6.07 o
   4   6   2        8.69       12.69      2.51 o
   6   6   2      203.89      213.66      4.23 o
   8   6   2        0.13        5.25      2.98 o
  10   6   2        1.20        5.50      3.44 o
  12   6   2      373.85      377.58      5.69 o
  14   6   2      258.32      240.15      6.96 o
  16   6   2       74.52       66.87      3.33 o
  18   6   2       75.11       69.02      3.81 o
  20   6   2      555.77      583.21      8.37 o
  22   6   2      881.33      790.52     18.68 o
 -21   7   2        0.01        1.95      2.64 o
 -19   7   2        9.37        5.98      2.58 o
 -17   7   2      172.94      163.06      5.02 o
 -15   7   2       20.09       18.35      3.66 o
 -13   7   2        3.74        8.86      2.82 o
 -11   7   2      368.39      394.57      5.58 o
  -9   7   2      305.54      285.13      6.31 o
  -7   7   2      775.11      715.78      8.59 o
  -5   7   2     1590.17     1761.39     11.68 o
  -3   7   2       21.47       42.21      3.00 o
  -1   7   2       76.94       78.10      3.23 o
   1   7   2      425.80      452.39      6.40 o
   3   7   2     1074.82     1153.51      9.58 o
   5   7   2     1384.61     1495.45     14.51 o
   7   7   2      341.02      344.33      6.47 o
   9   7   2      247.44      273.59      5.56 o
  11   7   2        1.74        3.81      2.50 o
  13   7   2       96.83      111.50      4.02 o
  15   7   2       22.98       32.33      2.75 o
  17   7   2      217.30      224.32      5.58 o
  19   7   2       48.90       52.74      2.99 o
 -18   8   2      266.43      171.97      5.05 o
 -16   8   2       23.14       18.57      2.53 o
 -14   8   2       11.61       11.13      2.56 o
 -12   8   2       77.62       76.50      4.02 o
 -10   8   2       52.61       49.02      3.31 o
  -8   8   2      407.06      406.49      9.08 o
  -6   8   2       24.89       26.97      3.48 o
  -4   8   2      173.46      173.76      5.55 o
  -2   8   2      357.52      355.99      6.59 o
   0   8   2       19.62       17.05      3.32 o
   2   8   2       65.74       64.64      3.58 o
   4   8   2      302.57      315.77      5.74 o
   6   8   2        1.29        3.79      2.89 o
   8   8   2       37.43       47.71      3.28 o
  10   8   2       39.86       35.65      2.69 o
  12   8   2       18.35       12.74      2.32 o
  14   8   2      121.01       80.17     13.25 o
  16   8   2        1.58       -3.25      3.25 o
 -11   9   2       47.25       30.13      4.96 o
  -9   9   2       43.42       35.98      4.13 o
  -7   9   2       32.73       25.21      4.05 o
  -5   9   2      114.12       99.29      5.22 o
  -3   9   2      146.02      135.16      9.46 o
  -1   9   2       78.41       85.71      6.12 o
   1   9   2        6.84       11.62      4.67 o
   3   9   2        5.26        7.98      3.60 o
   5   9   2        7.37        8.69      3.32 o
   7   9   2       26.15       20.25      3.10 o
   9   9   2       61.84       44.80      5.74 o
 -31   1   3      351.84      340.93      4.19 o
 -29   1   3      146.45      136.95     11.38 o
 -27   1   3       64.51       55.16      2.82 o
 -25   1   3       41.78       34.60      2.65 o
 -23   1   3     2034.57     2188.86     10.92 o
 -21   1   3     1206.03     1266.06      8.64 o
 -19   1   3        0.04        4.55      2.20 o
 -17   1   3       54.83       33.19      2.38 o
 -15   1   3     4101.34     4037.47     29.33 o
 -13   1   3      292.94      302.52      7.98 o
 -11   1   3     7445.57     7243.77    182.95 o
  -9   1   3       76.30       72.76      4.18 o
  -7   1   3        0.70       10.25      1.32 o
  -5   1   3       11.03        2.26      0.56 o
  -3   1   3    19296.01    17711.26    142.54 o
  -1   1   3     7943.35     6153.94     16.41 o
   1   1   3     1492.30     1070.83      8.47 o
   3   1   3     9007.75     8777.61     92.31 o
   5   1   3     2134.27     1944.62     16.65 o
   7   1   3      411.25      327.17     11.65 o
   9   1   3     2317.83     2221.71     30.14 o
  11   1   3     3277.08     3108.65     71.96 o
  13   1   3       22.79       33.82      2.48 o
  15   1   3       50.63       53.82      2.36 o
  17   1   3      439.98      469.97      5.07 o
  19   1   3      263.41      221.12      4.98 o
  21   1   3        7.28       21.80      2.33 o
  23   1   3        2.44        3.58      2.06 o
  25   1   3       29.75       41.73      2.27 o
  27   1   3       36.78       44.33      1.75 o
  29   1   3       35.14       32.66      2.39 o
 -30   2   3       63.48       73.20      3.12 o
 -28   2   3      281.99      317.86      5.37 o
 -26   2   3      111.52      104.41      3.47 o
 -24   2   3      767.19      858.24      7.21 o
 -22   2   3     1616.23     1665.93     10.93 o
 -20   2   3     9123.13     9334.73     41.30 o
 -18   2   3        3.23        9.29      2.04 o
 -16   2   3     1795.78     1825.37     16.97 o
 -14   2   3     5762.73     5738.03     30.54 o
 -12   2   3      547.43      560.92      7.34 o
 -10   2   3       77.18       42.90      3.00 o
  -8   2   3      516.56      565.63     10.03 o
  -6   2   3       10.96       18.05      2.56 o
  -4   2   3       13.69       23.72      1.61 o
  -2   2   3    18847.07    18412.29    104.73 o
   0   2   3    13872.83    12958.47     46.55 o
   2   2   3      288.06      227.46      4.96 o
   4   2   3      619.78      562.16      9.83 o
   6   2   3    14551.99    13961.78    159.36 o
   8   2   3     5266.66     5072.98    105.56 o
  10   2   3      312.57      340.62      6.85 o
  12   2   3      176.33      170.45      3.80 o
  14   2   3        8.11       14.32      2.25 o
  16   2   3      777.62      735.73      6.84 o
  18   2   3      220.48      240.79      4.88 o
  20   2   3      472.43      500.81      5.70 o
  22   2   3      450.16      502.54      7.15 o
  24   2   3       62.04       57.65      2.54 o
  26   2   3      290.91      256.82      4.93 o
  28   2   3      130.79       99.28     13.32 o
 -29   3   3       36.20       30.73      2.53 o
 -27   3   3       99.46      105.19      3.81 o
 -25   3   3       88.20       85.21      3.78 o
 -23   3   3       93.93      102.80      3.12 o
 -21   3   3       25.66       26.63      2.85 o
 -19   3   3        6.06       10.65      2.38 o
 -17   3   3      191.27      223.83      3.81 o
 -15   3   3     2028.44     2039.16     10.09 o
 -13   3   3     1494.15     1518.67     12.87 o
 -11   3   3      621.25      512.23      8.85 o
  -9   3   3      182.15      162.99      4.72 o
  -7   3   3      263.21      247.00      9.00 o
  -5   3   3     2374.58     2249.75     17.52 o
  -3   3   3     2861.95     2850.95     25.74 o
  -1   3   3     3612.81     3678.20     47.82 o
   1   3   3      981.12      933.26     10.67 o
   3   3   3      968.92      966.23     17.45 o
   5   3   3     1078.73     1059.65     15.44 o
   7   3   3      705.94      751.49      8.98 o
   9   3   3     6096.39     6314.41     30.34 o
  11   3   3       18.51        3.51      2.53 o
  13   3   3      329.02      361.13      4.50 o
  15   3   3        2.57        0.20      2.38 o
  17   3   3        3.03        2.79      2.94 o
  19   3   3      709.67      829.19      7.69 o
  21   3   3      589.63      578.81      8.06 o
  23   3   3       86.23       90.37      3.01 o
  25   3   3      194.97      190.15      5.33 o
  27   3   3      248.59      207.32      4.62 o
 -28   4   3      107.08       92.32      3.66 o
 -26   4   3       69.83       58.90      3.34 o
 -24   4   3       34.73       40.50      2.87 o
 -22   4   3     2979.06     3174.83     31.15 o
 -20   4   3      476.77      445.13      5.44 o
 -18   4   3     2368.70     2262.31     11.03 o
 -16   4   3      110.26      102.82      3.06 o
 -14   4   3      919.88      897.42      7.17 o
 -12   4   3     1199.09     1200.22      6.37 o
 -10   4   3      122.45      126.07      2.95 o
  -8   4   3     3018.39     2998.67     30.62 o
  -6   4   3     1473.31     1458.94     31.85 o
  -4   4   3     2175.64     2222.21     16.50 o
  -2   4   3     8130.85     8368.31     44.19 o
   0   4   3       55.25       89.81      5.01 o
   2   4   3     4217.82     4000.57     46.15 o
   4   4   3     7084.15     7256.28     32.07 o
   6   4   3      182.37      134.81      3.21 o
   8   4   3      215.22      189.94      4.78 o
  10   4   3      869.48      876.95      7.62 o
  12   4   3      317.55      341.36      5.39 o
  14   4   3      156.67      159.91      3.32 o
  16   4   3      240.20      220.53      4.19 o
  18   4   3      936.86      853.48      8.77 o
  20   4   3       40.48       57.15      2.93 o
  22   4   3        6.36       10.46      2.22 o
  24   4   3      172.75      155.11      4.22 o
  26   4   3       37.47       29.71      3.31 o
 -27   5   3        0.71       -3.50      5.97 o
 -25   5   3      116.82      122.07      4.57 o
 -23   5   3        7.18       -0.03      2.70 o
 -21   5   3       25.71       19.71      2.71 o
 -19   5   3      562.67      621.89      6.97 o
 -17   5   3       63.34       61.09      3.36 o
 -15   5   3     1026.85     1048.60      9.42 o
 -13   5   3        2.25        6.28      2.19 o
 -11   5   3      478.95      475.95      4.92 o
  -9   5   3      499.60      462.87      4.76 o
  -7   5   3       70.99       77.64      2.56 o
  -5   5   3       26.23       44.87      2.60 o
  -3   5   3      712.45      698.43      5.39 o
  -1   5   3       90.74       85.64      2.51 o
   1   5   3       24.54       28.60      2.44 o
   3   5   3     1366.69     1470.95     13.00 o
   5   5   3     1560.66     1523.95      8.71 o
   7   5   3      629.09      589.31      9.38 o
   9   5   3      575.50      614.90      6.10 o
  11   5   3      117.15      117.92      3.21 o
  13   5   3        6.09        7.99      2.73 o
  15   5   3      478.65      447.63      5.33 o
  17   5   3      679.28      726.27      8.45 o
  19   5   3        3.24        6.93      2.61 o
  21   5   3       62.05       63.04      3.11 o
  23   5   3        6.40        7.37      2.09 o
  25   5   3      530.10      413.81     25.50 o
 -24   6   3        3.08        2.76      2.65 o
 -22   6   3       21.34       13.42      5.90 o
 -20   6   3      132.99      116.68      4.51 o
 -18   6   3      147.65      127.89      4.22 o
 -16   6   3      125.94      149.13      4.59 o
 -14   6   3        2.27        2.38      2.83 o
 -12   6   3        7.53        5.87      2.54 o
 -10   6   3      147.23      148.61      3.72 o
  -8   6   3      200.86      193.10      4.44 o
  -6   6   3     1051.74     1118.58     12.82 o
  -4   6   3      784.35      819.33      7.69 o
  -2   6   3     1251.26     1339.22     10.07 o
   0   6   3     1217.27     1318.76     13.38 o
   2   6   3      453.85      486.59      6.37 o
   4   6   3       52.13       57.28      3.07 o
   6   6   3     1095.58     1098.03      9.76 o
   8   6   3        4.66       10.13      3.18 o
  10   6   3        0.08        0.47      3.21 o
  12   6   3       46.50       48.13      3.28 o
  14   6   3      268.28      328.99      6.72 o
  16   6   3        2.38        1.44      2.83 o
  18   6   3      105.27       97.02      4.07 o
  20   6   3      443.13      419.52     10.41 o
  22   6   3        5.69       10.01      3.10 o
 -21   7   3       69.81       50.73      3.55 o
 -19   7   3       29.50       22.33      2.93 o
 -17   7   3       76.19       84.35      4.19 o
 -15   7   3        0.01        6.63      3.47 o
 -13   7   3       26.08       25.57      3.26 o
 -11   7   3        1.75        3.31      2.57 o
  -9   7   3       99.87      105.32      3.94 o
  -7   7   3      647.38      672.94      7.04 o
  -5   7   3       82.53      104.31      3.58 o
  -3   7   3        1.36        5.94      2.80 o
  -1   7   3       18.54       33.26      2.80 o
   1   7   3      343.18      402.23      6.58 o
   3   7   3      441.37      473.82      5.49 o
   5   7   3       96.67       83.81      3.66 o
   7   7   3      334.52      373.78      6.69 o
   9   7   3       91.59       99.00      3.89 o
  11   7   3       60.82       57.98      3.01 o
  13   7   3      208.73      246.17      6.80 o
  15   7   3      167.35      164.75      4.81 o
  17   7   3      777.68      803.46     12.57 o
  19   7   3       55.89       39.76      2.54 o
 -18   8   3        3.57       11.16      5.20 o
 -16   8   3       65.03       55.47      3.35 o
 -14   8   3       22.19       32.94      2.94 o
 -12   8   3       11.90       10.39      2.98 o
 -10   8   3       40.39       37.65      3.08 o
  -8   8   3       40.51       41.58      3.32 o
  -6   8   3       65.76       72.18      4.54 o
  -4   8   3      338.33      387.73      7.52 o
  -2   8   3      448.29      497.84      6.77 o
   0   8   3       44.46       48.50      3.38 o
   2   8   3       62.51       72.39      3.94 o
   4   8   3      124.64      127.87      4.00 o
   6   8   3       47.16       30.83      3.25 o
   8   8   3      329.21      347.14      9.64 o
  10   8   3        5.92       -1.75      2.46 o
  12   8   3      101.14       91.23      4.65 o
  14   8   3       98.03       84.21      7.86 o
  16   8   3      117.61      100.33      6.46 o
 -11   9   3        8.09       -0.11      5.13 o
  -9   9   3       84.20       83.72      4.99 o
  -7   9   3        1.67        0.44      3.00 o
  -5   9   3      323.95      315.95      6.01 o
  -3   9   3      489.41      475.12     14.99 o
  -1   9   3       51.29       54.56      3.97 o
   1   9   3      111.75       86.62     35.92 o
   3   9   3        4.34        8.71      4.61 o
   5   9   3      311.25      306.43      7.35 o
   7   9   3      152.33      106.98      5.32 o
   9   9   3       90.41       57.67      5.62 o
 -32   0   4      117.29      109.86     10.92 o
 -30   0   4      165.27      149.45      4.64 o
 -28   0   4      300.14      299.97      6.99 o
 -26   0   4       26.14       33.34      3.49 o
 -24   0   4        0.62       11.16      3.35 o
 -22   0   4     1884.05     1964.82     17.82 o
 -20   0   4    14246.20    14207.26     45.69 o
 -18   0   4    13847.93    13631.96     34.34 o
 -16   0   4       13.40       30.66      2.68 o
 -14   0   4    11821.88    12381.71     67.17 o
 -12   0   4    16271.10    17590.35     82.56 o
 -10   0   4     2200.70     2282.44     25.25 o
  -8   0   4    26871.73    26667.61    287.20 o
  -6   0   4    14821.41    15333.26    135.72 o
  -4   0   4     6586.00     6139.93     28.80 o
  -2   0   4     9761.95     9192.16    193.90 o
   0   0   4    31008.48    30494.52    340.92 o
   2   0   4     2398.32     2320.14     57.44 o
   4   0   4     3630.29     3106.72     25.42 o
   6   0   4      261.02      282.87      8.77 o
   8   0   4        0.12       41.88      6.37 o
  10   0   4     1994.62     2226.79     39.02 o
  12   0   4      612.70      571.75     21.00 o
  14   0   4       86.70      129.12      6.64 o
  16   0   4       15.43        8.15      3.71 o
  18   0   4     1898.43     1879.26     18.74 o
  20   0   4       22.84       56.42      3.78 o
  22   0   4     2066.97     2259.83     15.47 o
  24   0   4       77.40       93.40      4.36 o
  26   0   4        2.67        0.39      2.46 o
  28   0   4      119.41       84.05      3.32 o
 -31   1   4      215.85      203.41      3.45 o
 -29   1   4      431.59      484.18      6.17 o
 -27   1   4       98.94      107.40      3.57 o
 -25   1   4       43.03       67.93      2.65 o
 -23   1   4     1086.76     1149.69      8.17 o
 -21   1   4     1467.98     1514.68     13.58 o
 -19   1   4     1049.22     1086.08      7.59 o
 -17   1   4      129.91      163.24      3.14 o
 -15   1   4     2387.20     2357.48     16.48 o
 -13   1   4    13955.26    13609.43     70.46 o
 -11   1   4      696.98      725.61     12.53 o
  -9   1   4       47.14       30.35      2.20 o
  -7   1   4        0.04       10.16      2.52 o
  -5   1   4      188.89      194.96      4.20 o
  -3   1   4     2215.04     2164.85     17.40 o
  -1   1   4      483.10      414.68      7.16 o
   1   1   4      370.03      398.25      5.86 o
   3   1   4     4180.85     3694.41     27.31 o
   5   1   4      231.26      249.00      6.83 o
   7   1   4     2317.55     2158.43     60.79 o
   9   1   4     5001.80     5148.76     59.94 o
  11   1   4     5696.10     6109.81     42.76 o
  13   1   4      263.07      363.83      4.94 o
  15   1   4        0.44        4.83      2.24 o
  17   1   4        9.39        3.66      2.24 o
  19   1   4        0.22        0.64      2.44 o
  21   1   4       17.04       25.45      2.84 o
  23   1   4      385.00      392.36      5.01 o
  25   1   4        5.71       12.76      1.81 o
  27   1   4       68.49       51.72      3.03 o
 -30   2   4       19.56       22.26      2.34 o
 -28   2   4        1.70        3.08      2.40 o
 -26   2   4      288.33      311.98      5.00 o
 -24   2   4        0.54        5.70      2.27 o
 -22   2   4     4030.68     4268.62     23.28 o
 -20   2   4     2762.53     2770.91     20.10 o
 -18   2   4       20.42       34.76      2.16 o
 -16   2   4      312.58      274.65      3.44 o
 -14   2   4      109.39      118.82      4.08 o
 -12   2   4     4554.58     4356.44     28.03 o
 -10   2   4     1066.41     1006.83     20.63 o
  -8   2   4     7610.87     7807.76     28.64 o
  -6   2   4     1253.83     1310.10     12.26 o
  -4   2   4        2.68       14.36      1.50 o
  -2   2   4      238.26      254.62      5.30 o
   0   2   4     3399.15     3338.15     20.23 o
   2   2   4      856.34      844.47     10.56 o
   4   2   4     7447.47     7663.70     39.53 o
   6   2   4     1494.58     1397.95     51.51 o
   8   2   4     3421.89     3483.31     35.64 o
  10   2   4     2623.67     2383.44     25.24 o
  12   2   4     2304.48     2303.59     15.27 o
  14   2   4      627.49      643.27      7.68 o
  16   2   4      206.90      204.81      4.00 o
  18   2   4      101.94      122.72      3.85 o
  20   2   4     2194.54     2258.33     14.55 o
  22   2   4        0.05       -0.58      2.19 o
  24   2   4       45.94       42.19      2.17 o
  26   2   4       12.11        8.52      1.79 o
  28   2   4       10.95        0.49      4.97 o
 -29   3   4        9.15        7.18      3.52 o
 -27   3   4      348.03      319.62     11.06 o
 -25   3   4      302.33      261.70      4.59 o
 -23   3   4       10.64        6.58      3.69 o
 -21   3   4      405.48      469.32      5.16 o
 -19   3   4       49.44       59.38      2.86 o
 -17   3   4      346.79      333.24      5.36 o
 -15   3   4      649.68      605.30      5.08 o
 -13   3   4       48.14       44.12      2.29 o
 -11   3   4      536.47      529.98     14.32 o
  -9   3   4        9.30        9.93      3.88 o
  -7   3   4     1636.52     1608.74     17.68 o
  -5   3   4       46.76       38.25      4.92 o
  -3   3   4     3711.73     3658.34     36.47 o
  -1   3   4      419.56      471.07      9.98 o
   1   3   4      438.75      457.13     11.39 o
   3   3   4      115.46      126.57      4.86 o
   5   3   4     5085.81     5385.06     24.56 o
   7   3   4     7120.18     7266.49     33.75 o
   9   3   4        1.83        5.25      2.55 o
  11   3   4     2211.51     2195.81      9.28 o
  13   3   4      943.17      868.80      6.81 o
  15   3   4      180.41      148.57      3.36 o
  17   3   4      834.41      865.37      7.41 o
  19   3   4      659.20      645.04      6.90 o
  21   3   4       32.71       37.66      2.44 o
  23   3   4       44.66       28.19      2.19 o
  25   3   4      161.74      140.47      4.19 o
  27   3   4      284.01      253.65      5.11 o
 -28   4   4      199.00      196.71      9.45 o
 -26   4   4       11.00        7.11      2.54 o
 -24   4   4      685.99      690.16      8.34 o
 -22   4   4      163.63      168.11      3.63 o
 -20   4   4      119.27      134.49      3.28 o
 -18   4   4      166.66      166.62      3.46 o
 -16   4   4        5.45       10.02      2.67 o
 -14   4   4     1387.02     1366.45     11.59 o
 -12   4   4      897.53      886.14      5.55 o
 -10   4   4      247.43      269.10      3.67 o
  -8   4   4      377.60      422.84      5.35 o
  -6   4   4      601.33      592.81     10.58 o
  -4   4   4      444.21      434.73      7.56 o
  -2   4   4      661.48      787.86     10.43 o
   0   4   4    11763.28    12494.67     62.92 o
   2   4   4    11377.21    11613.27     77.11 o
   4   4   4      245.85      285.85      5.32 o
   6   4   4      696.81      603.24      8.76 o
   8   4   4      386.20      306.97      4.76 o
  10   4   4      125.01      161.69      4.36 o
  12   4   4      260.00      264.60      3.89 o
  14   4   4       69.11       61.40      2.83 o
  16   4   4       37.13       67.62      2.89 o
  18   4   4       16.46       29.72      2.48 o
  20   4   4       23.25       25.41      2.50 o
  22   4   4      507.46      525.31     10.29 o
  24   4   4       60.76       46.77      2.53 o
 -27   5   4       14.89        6.00      3.32 o
 -25   5   4       18.31        9.51      2.71 o
 -23   5   4        6.25        1.66      2.54 o
 -21   5   4       37.10       34.14      2.69 o
 -19   5   4       72.92       79.15      3.58 o
 -17   5   4      721.58      754.22      7.75 o
 -15   5   4       53.50       49.43      2.56 o
 -13   5   4      136.03      140.14      3.06 o
 -11   5   4      222.98      220.24      3.60 o
  -9   5   4      273.58      254.94      3.85 o
  -7   5   4     1966.38     1946.75     10.21 o
  -5   5   4        4.72       14.38      2.19 o
  -3   5   4        4.05        6.57      2.25 o
  -1   5   4     2740.14     2763.60     15.93 o
   1   5   4     1871.05     1997.95     23.59 o
   3   5   4      792.76      868.98      6.18 o
   5   5   4      860.62      852.43      7.06 o
   7   5   4        1.58        7.18      2.49 o
   9   5   4     1062.68     1090.20      8.32 o
  11   5   4      964.98      982.98      7.54 o
  13   5   4     1449.38     1510.12     10.96 o
  15   5   4      668.83      768.71      8.86 o
  17   5   4      197.71      188.51      3.86 o
  19   5   4      472.10      534.46      6.49 o
  21   5   4      169.36      137.39      3.63 o
  23   5   4        0.99        3.80      2.03 o
 -24   6   4       15.80        9.00      2.76 o
 -22   6   4      112.42      102.69      4.07 o
 -20   6   4      462.94      459.08      7.48 o
 -18   6   4      594.75      617.34      8.30 o
 -16   6   4      783.51      846.33     14.03 o
 -14   6   4      465.87      470.79      5.84 o
 -12   6   4      382.03      401.86      5.92 o
 -10   6   4        4.51       12.53      2.55 o
  -8   6   4       23.55       30.79      2.71 o
  -6   6   4      912.30      974.80      9.71 o
  -4   6   4       24.92       27.09      2.42 o
  -2   6   4     1570.92     1580.81      9.91 o
   0   6   4     5367.90     5535.48     37.50 o
   2   6   4       44.06       59.84      3.12 o
   4   6   4      833.67      833.66      9.61 o
   6   6   4       35.75       37.13      2.97 o
   8   6   4      541.89      561.97      6.92 o
  10   6   4      387.59      398.24      7.17 o
  12   6   4       95.07      110.52      3.90 o
  14   6   4       18.26       31.07      3.05 o
  16   6   4       95.99      120.67      6.51 o
  18   6   4       97.55       96.66      3.68 o
  20   6   4       44.62       21.53      3.65 o
  22   6   4       11.12        4.49      4.50 o
 -21   7   4       36.49       29.31      2.66 o
 -19   7   4        0.31        2.45      2.55 o
 -17   7   4       41.80       49.20      4.00 o
 -15   7   4        1.53        2.63      3.29 o
 -13   7   4      292.74      287.06      6.49 o
 -11   7   4      306.33      357.47      6.50 o
  -9   7   4      670.24      746.60      7.45 o
  -7   7   4       28.19       41.02      3.31 o
  -5   7   4      274.87      272.78      7.13 o
  -3   7   4       82.74       95.40      3.44 o
  -1   7   4      103.17      118.22      3.64 o
   1   7   4      361.80      352.55      5.20 o
   3   7   4       56.96       61.84      3.00 o
   5   7   4      102.19       99.82      3.56 o
   7   7   4      221.76      229.71      4.80 o
   9   7   4      175.16      191.56      4.85 o
  11   7   4      113.66      123.36      4.44 o
  13   7   4        5.35        4.71      2.64 o
  15   7   4       18.48       18.32      4.95 o
  17   7   4        9.11        8.74      3.09 o
  19   7   4       14.39       10.78      4.46 o
 -18   8   4       23.54       10.95      5.38 o
 -16   8   4       57.17       47.50      4.22 o
 -14   8   4        6.52        1.37      3.13 o
 -12   8   4       26.74       25.60      3.57 o
 -10   8   4      181.37      171.94      7.24 o
  -8   8   4       19.52       21.79      3.04 o
  -6   8   4      384.00      418.90      6.98 o
  -4   8   4        0.22        4.88      3.07 o
  -2   8   4       46.02       37.18      3.12 o
   0   8   4      107.66      125.87      4.38 o
   2   8   4        4.44       18.68      2.98 o
   4   8   4        3.78        6.22      3.11 o
   6   8   4      948.13      998.26     37.06 o
   8   8   4      138.32      122.14      8.09 o
  10   8   4      123.58       92.38      3.87 o
  12   8   4        2.04        0.50      2.42 o
  14   8   4        6.78        5.76      3.64 o
 -11   9   4        0.56       -3.89      5.23 o
  -9   9   4       72.92       62.91      3.64 o
  -7   9   4       23.14       16.39      3.00 o
  -5   9   4      272.86      269.08      6.50 o
  -3   9   4      317.61      350.15     19.61 o
  -1   9   4       29.80       30.60      3.34 o
   1   9   4        0.00       -2.19      3.06 o
   3   9   4       77.30       49.64     14.32 o
   5   9   4       59.40       49.53      3.01 o
   7   9   4        1.05        8.85     10.28 o
 -31   1   5        2.56        1.81      2.42 o
 -29   1   5      276.74      287.69      4.39 o
 -27   1   5      387.29      415.26      7.87 o
 -25   1   5     1320.30     1336.32      9.03 o
 -23   1   5      925.59      815.85      7.78 o
 -21   1   5     3908.81     3917.58     17.58 o
 -19   1   5      107.84      109.98      3.02 o
 -17   1   5      645.52      653.04      8.98 o
 -15   1   5     3069.51     2673.84     34.42 o
 -13   1   5    19951.85    19916.45     84.68 o
 -11   1   5     1786.96     1804.80     26.08 o
  -9   1   5       57.17       25.14      2.62 o
  -7   1   5       16.29        4.09      1.36 o
  -5   1   5      419.52      272.40      5.26 o
  -3   1   5     7595.98     6772.91     31.21 o
  -1   1   5     2420.66     2026.64     12.28 o
   1   1   5     1741.43     1555.89     12.19 o
   3   1   5     2356.31     2093.26     32.80 o
   5   1   5     9479.07     8572.97     97.71 o
   7   1   5      637.67      683.85     21.72 o
   9   1   5     1175.87     1192.02     30.65 o
  11   1   5      204.40      147.89      3.03 o
  13   1   5       54.21       78.47      2.42 o
  15   1   5       70.55       75.28      2.69 o
  17   1   5       30.31       25.79      2.78 o
  19   1   5       51.57       62.06      2.75 o
  21   1   5      108.15      107.71      3.27 o
  23   1   5       85.40      111.11      3.46 o
  25   1   5      182.57      156.50     12.08 o
  27   1   5      135.30      121.13      3.24 o
 -30   2   5       15.73       15.66      1.97 o
 -28   2   5      368.49      381.86     10.18 o
 -26   2   5      430.07      436.75      8.60 o
 -24   2   5       39.49       44.82      2.82 o
 -22   2   5      455.55      460.51      6.18 o
 -20   2   5      552.18      554.31      6.15 o
 -18   2   5     3523.83     3449.72     19.75 o
 -16   2   5      687.42      658.56      8.00 o
 -14   2   5        1.52       33.85      2.30 o
 -12   2   5      345.47      331.22      7.44 o
 -10   2   5     6752.38     6927.43     94.60 o
  -8   2   5      919.71      961.78     11.52 o
  -6   2   5     1547.10     1267.13      9.81 o
  -4   2   5     1495.52     1291.99     14.31 o
  -2   2   5     3141.74     2931.79     26.14 o
   0   2   5      280.83      287.61      5.79 o
   2   2   5    20714.19    20910.90    125.64 o
   4   2   5       63.77       78.17      3.64 o
   6   2   5     1511.71     1419.29     18.29 o
   8   2   5      936.64      850.26     14.11 o
  10   2   5     2654.12     2617.29     17.99 o
  12   2   5      222.95      205.85     14.79 o
  14   2   5      299.10      302.96      4.45 o
  16   2   5       41.00       30.23      2.94 o
  18   2   5      144.38       95.81      3.39 o
  20   2   5      691.41      704.64      6.86 o
  22   2   5       15.82       19.89      2.36 o
  24   2   5       64.11       48.30      3.55 o
  26   2   5        0.04        3.57      1.69 o
 -29   3   5      171.47      169.95      5.72 o
 -27   3   5       55.20       61.50      2.84 o
 -25   3   5       33.14       17.99      2.54 o
 -23   3   5      995.82     1045.24     10.54 o
 -21   3   5        2.56        9.83      2.64 o
 -19   3   5     1137.58     1261.11      7.96 o
 -17   3   5     2372.08     2463.44     13.49 o
 -15   3   5     9820.15    10267.17     36.78 o
 -13   3   5       51.91       55.54      2.28 o
 -11   3   5     6904.81     7002.71     44.11 o
  -9   3   5      847.90      856.15     11.03 o
  -7   3   5     1139.84     1090.88      9.63 o
  -5   3   5       59.58       45.19      2.66 o
  -3   3   5      326.26      307.12      6.43 o
  -1   3   5       25.79       29.57      5.78 o
   1   3   5      220.17      171.93     12.88 o
   3   3   5      820.07      771.68      8.98 o
   5   3   5        1.13        0.69      5.05 o
   7   3   5     2686.44     2377.42     14.90 o
   9   3   5      926.75      920.80      6.02 o
  11   3   5      984.38     1061.97      6.81 o
  13   3   5      589.20      577.69      5.43 o
  15   3   5      771.21      752.52      6.50 o
  17   3   5      165.44      174.43      3.84 o
  19   3   5       24.40       22.27      2.32 o
  21   3   5       74.36       98.74      3.06 o
  23   3   5      147.21      124.69      4.05 o
  25   3   5       67.38       61.63      6.39 o
 -28   4   5        0.11        6.42      2.91 o
 -26   4   5       15.14       18.89      2.87 o
 -24   4   5      229.03      210.67     15.91 o
 -22   4   5        2.65        6.33      2.31 o
 -20   4   5     2627.24     2755.16     20.27 o
 -18   4   5      577.01      575.57      6.79 o
 -16   4   5      111.63      131.59      3.46 o
 -14   4   5      139.87      141.59      2.91 o
 -12   4   5      182.18      224.88      3.38 o
 -10   4   5        1.58        3.01      1.92 o
  -8   4   5      475.13      404.12      6.10 o
  -6   4   5     1955.39     1861.68     17.61 o
  -4   4   5      648.57      749.39     16.05 o
  -2   4   5      167.35      136.98      4.74 o
   0   4   5     2364.28     2186.21     37.73 o
   2   4   5      969.35      822.63      9.72 o
   4   4   5       36.99       44.68      2.94 o
   6   4   5     3780.50     3892.59     20.26 o
   8   4   5        8.83       12.02      2.47 o
  10   4   5      521.44      448.45      4.49 o
  12   4   5     2629.86     2650.70     11.50 o
  14   4   5     2452.56     2662.39     18.16 o
  16   4   5      552.45      644.31      7.04 o
  18   4   5      237.35      250.90      4.23 o
  20   4   5       35.08       39.93      2.82 o
  22   4   5      997.86      886.75     24.07 o
  24   4   5        2.68        2.13      1.71 o
 -27   5   5       19.79        4.12      6.32 o
 -25   5   5       15.60       16.29      2.72 o
 -23   5   5       26.65       25.80      2.99 o
 -21   5   5        2.90       -0.64      2.58 o
 -19   5   5      749.50      850.87      7.82 o
 -17   5   5      835.80      888.60      7.57 o
 -15   5   5       28.13       32.74      2.78 o
 -13   5   5      277.65      263.83      4.15 o
 -11   5   5      190.30      208.95      4.26 o
  -9   5   5      257.61      251.33      4.77 o
  -7   5   5       53.15       48.53      2.59 o
  -5   5   5     1042.32     1055.37     11.18 o
  -3   5   5      125.47      112.62      2.85 o
  -1   5   5      750.34      734.92      6.63 o
   1   5   5       22.29       25.89      2.48 o
   3   5   5     2775.66     2771.40     13.55 o
   5   5   5      376.62      382.05      5.39 o
   7   5   5       70.21       55.19      2.78 o
   9   5   5      749.39      854.72      6.90 o
  11   5   5       64.45       70.69      2.82 o
  13   5   5      288.34      277.74      4.32 o
  15   5   5      160.05      173.04      3.75 o
  17   5   5        4.90        3.37      2.31 o
  19   5   5      108.62      102.19      4.33 o
  21   5   5      276.61      252.92     13.76 o
  23   5   5       41.35       27.07      2.88 o
 -24   6   5      173.11      144.80      6.09 o
 -22   6   5      312.60      270.88      5.75 o
 -20   6   5       69.96       64.62      3.55 o
 -18   6   5      331.80      321.00      9.35 o
 -16   6   5       24.95       27.20      2.91 o
 -14   6   5        6.79        5.00      2.61 o
 -12   6   5      490.93      503.26      8.48 o
 -10   6   5       12.66       17.04      2.66 o
  -8   6   5      432.15      498.23      6.08 o
  -6   6   5       42.47       36.41      3.94 o
  -4   6   5      551.40      507.76      5.97 o
  -2   6   5      137.94      153.72      3.79 o
   0   6   5      487.92      473.07      6.44 o
   2   6   5      169.75      191.59      4.64 o
   4   6   5     2031.20     2200.42     22.55 o
   6   6   5        0.31        4.66      2.60 o
   8   6   5      988.39     1125.93      7.79 o
  10   6   5        2.17        5.93      2.57 o
  12   6   5      942.01     1007.42     19.02 o
  14   6   5      562.45      646.41      9.14 o
  16   6   5      125.00      138.51      5.91 o
  18   6   5        2.61        4.69      2.27 o
  20   6   5        8.81        3.90      2.02 o
 -21   7   5        9.30        4.81      2.79 o
 -19   7   5       77.09       64.18      4.63 o
 -17   7   5        8.31        1.42      3.43 o
 -15   7   5       28.40       25.07      2.81 o
 -13   7   5        1.98        4.84      2.48 o
 -11   7   5       28.16       19.03      2.81 o
  -9   7   5       22.37       25.32      2.69 o
  -7   7   5       25.60       36.60      3.35 o
  -5   7   5      526.62      551.60      7.21 o
  -3   7   5        0.21        8.65      3.24 o
  -1   7   5      704.67      751.26      7.36 o
   1   7   5      270.33      292.91      5.36 o
   3   7   5      132.64      174.16      4.36 o
   5   7   5      620.80      697.14     14.24 o
   7   7   5      969.12     1091.33     14.19 o
   9   7   5       57.35       73.71      3.29 o
  11   7   5      251.21      226.98      8.68 o
  13   7   5       60.09       44.18      3.22 o
  15   7   5       79.14       58.68      2.96 o
  17   7   5        0.25        1.16      2.36 o
 -18   8   5       83.36       55.42      4.99 o
 -16   8   5      105.74       97.67     12.30 o
 -14   8   5       15.92       15.20      3.38 o
 -12   8   5      283.11      253.09     16.78 o
 -10   8   5        4.02        8.71      2.49 o
  -8   8   5        8.99       13.65      3.08 o
  -6   8   5      309.33      334.86      6.81 o
  -4   8   5      105.16      107.46      3.85 o
  -2   8   5       68.32       60.98      3.28 o
   0   8   5     1082.11     1201.68     19.97 o
   2   8   5     1117.24     1122.61     36.32 o
   4   8   5       73.17      100.42      4.29 o
   6   8   5        9.80       17.31      2.69 o
   8   8   5       11.55       20.60      2.33 o
  10   8   5      103.77       95.77      3.93 o
  12   8   5        4.06        9.57      2.27 o
  14   8   5       43.54       42.54      4.96 o
 -11   9   5       37.18       30.38      5.80 o
  -9   9   5       26.71       20.58      3.92 o
  -7   9   5      280.43      232.12     16.85 o
  -5   9   5       15.13       13.51      2.65 o
  -3   9   5       25.68       12.46      3.22 o
  -1   9   5        4.74        1.95      2.84 o
   1   9   5       48.95       39.23      5.65 o
   3   9   5       16.91        8.70      2.61 o
   5   9   5       72.38       55.25      4.03 o
   7   9   5       62.63       55.12      5.17 o
 -32   0   6      884.14      829.20      9.85 o
 -30   0   6       16.29       23.37      2.88 o
 -28   0   6      171.46      169.53      4.72 o
 -26   0   6      309.48      346.05      9.44 o
 -24   0   6     3316.87     3823.74     31.50 o
 -22   0   6      201.47      211.91      9.65 o
 -20   0   6       62.46       86.70      4.94 o
 -18   0   6     3257.97     3277.84     19.49 o
 -16   0   6      861.66      873.77      9.24 o
 -14   0   6      139.78      118.76      9.21 o
 -12   0   6     3024.82     3657.87     31.06 o
 -10   0   6     7197.13     7924.67     38.26 o
  -8   0   6    14028.01    14960.55    145.39 o
  -6   0   6     7227.46     7397.58     28.57 o
  -4   0   6     7431.03     7220.23     82.55 o
  -2   0   6     3366.91     3179.29     21.84 o
   0   0   6    29622.32    29077.14    226.20 o
   2   0   6     2438.85     2287.43     16.96 o
   4   0   6     1903.85     1770.03     30.48 o
   6   0   6      135.95      134.26      9.79 o
   8   0   6     1771.65     1652.04     34.21 o
  10   0   6      297.67      306.12      8.28 o
  12   0   6      908.43      898.88     13.68 o
  14   0   6      596.48      622.17      7.74 o
  16   0   6       70.98       98.18      3.58 o
  18   0   6      664.38      713.31      9.16 o
  20   0   6     3347.96     3379.85     18.66 o
  22   0   6      785.66      738.53     15.86 o
  24   0   6      176.65      149.96      5.45 o
  26   0   6       28.10       11.48      2.10 o
 -31   1   6        2.88        2.96      2.33 o
 -29   1   6        6.33        3.52      2.07 o
 -27   1   6      121.67      134.70      3.18 o
 -25   1   6       56.99       89.45      3.64 o
 -23   1   6     1262.37     1396.97     13.17 o
 -21   1   6       39.34       43.05      2.54 o
 -19   1   6      348.22      300.06      3.82 o
 -17   1   6       90.29       76.65      3.05 o
 -15   1   6      663.87      708.99      8.47 o
 -13   1   6     9527.35    10620.91    215.26 o
 -11   1   6     9243.42    10294.64     82.64 o
  -9   1   6    10824.91    11345.05     39.13 o
  -7   1   6     2376.63     2201.45     19.61 o
  -5   1   6     2372.00     2294.87     26.16 o
  -3   1   6      256.38      229.25      7.00 o
  -1   1   6     1944.04     1768.47     15.60 o
   1   1   6     1672.95     1784.74     19.73 o
   3   1   6     4184.30     4297.30     41.44 o
   5   1   6      911.42      957.93     25.19 o
   7   1   6     1901.91     1971.89     38.10 o
   9   1   6       20.60       25.19      5.29 o
  11   1   6       55.26       58.58      2.73 o
  13   1   6      555.47      647.46      9.89 o
  15   1   6       23.49       17.44      2.45 o
  17   1   6      210.18      238.61      4.23 o
  19   1   6      111.60      118.14      3.14 o
  21   1   6       13.29       10.95      2.25 o
  23   1   6        3.99        2.80      2.01 o
  25   1   6       41.67       30.03      1.80 o
 -30   2   6       20.00       15.57      2.59 o
 -28   2   6        0.91       -2.75      2.75 o
 -26   2   6      171.04      191.43      4.13 o
 -24   2   6      111.72      151.54      4.38 o
 -22   2   6       20.45       23.26      2.38 o
 -20   2   6     1141.51     1096.75      7.64 o
 -18   2   6     3920.25     4021.07     24.94 o
 -16   2   6      911.21      873.24      8.00 o
 -14   2   6     3648.18     3801.62     28.54 o
 -12   2   6      118.51      141.75      7.43 o
 -10   2   6       48.38       55.13      4.26 o
  -8   2   6     2288.94     2224.09     31.08 o
  -6   2   6        5.00       30.52      2.14 o
  -4   2   6      649.44      643.74     10.14 o
  -2   2   6    23081.51    24600.96     82.22 o
   0   2   6     4225.78     3951.07     22.24 o
   2   2   6     5705.66     5854.08     31.74 o
   4   2   6     2788.97     2585.55     16.89 o
   6   2   6      414.82      421.09     17.25 o
   8   2   6       99.06      102.58      4.62 o
  10   2   6      133.76      127.47      3.74 o
  12   2   6       68.92       97.47      3.36 o
  14   2   6      202.71      180.94      3.79 o
  16   2   6      432.35      505.83      5.67 o
  18   2   6       35.03       28.55      2.66 o
  20   2   6        0.89        0.77      2.14 o
  22   2   6      406.82      390.00      6.17 o
  24   2   6      490.10      409.82     14.80 o
  26   2   6       21.45       23.31      2.26 o
 -29   3   6       12.13       15.02      2.24 o
 -27   3   6        4.42        3.33      2.09 o
 -25   3   6      119.11      140.28      4.64 o
 -23   3   6       11.30       12.74      2.32 o
 -21   3   6      211.81      195.18      3.91 o
 -19   3   6      536.49      525.50      6.16 o
 -17   3   6     1572.94     1569.95      8.57 o
 -15   3   6     1549.61     1432.93      9.91 o
 -13   3   6      463.36      442.15      3.84 o
 -11   3   6       20.19       23.83      2.13 o
  -9   3   6       77.48       59.94      3.85 o
  -7   3   6      716.93      735.20      8.54 o
  -5   3   6        2.18       10.20      3.05 o
  -3   3   6      149.90      144.79      4.39 o
  -1   3   6     7681.39     8524.65     72.86 o
   1   3   6      192.86      194.37      6.24 o
   3   3   6      754.73      743.81     11.92 o
   5   3   6        5.59       14.97      3.48 o
   7   3   6     1105.99     1051.02      8.73 o
   9   3   6      948.04      887.99      6.16 o
  11   3   6     2105.23     2240.34     17.25 o
  13   3   6      353.00      403.42      4.60 o
  15   3   6      411.76      357.07      4.61 o
  17   3   6      385.63      397.66      5.01 o
  19   3   6        2.36        6.36      2.33 o
  21   3   6       13.95       19.95      2.51 o
  23   3   6       16.04       10.72      2.00 o
  25   3   6       14.42       14.65      2.47 o
 -28   4   6        1.11       -0.46      2.82 o
 -26   4   6       43.36       46.74      4.72 o
 -24   4   6      136.10       95.39      3.28 o
 -22   4   6     1704.77     1851.79     11.03 o
 -20   4   6     2531.72     2666.86     26.99 o
 -18   4   6       20.07       24.72      3.01 o
 -16   4   6      190.79      193.40      3.76 o
 -14   4   6      427.47      407.97      6.60 o
 -12   4   6      610.89      602.10      5.21 o
 -10   4   6     1004.22      907.54      7.13 o
  -8   4   6       59.13       63.44      2.94 o
  -6   4   6        0.12        2.67      2.26 o
  -4   4   6        5.37       11.22      3.05 o
  -2   4   6       91.33      132.80      4.73 o
   0   4   6    11226.92    11800.70     39.45 o
   2   4   6       10.10       35.62      2.96 o
   4   4   6     3252.26     3685.70     32.82 o
   6   4   6      359.34      339.64      5.79 o
   8   4   6        1.03        4.85      2.64 o
  10   4   6      203.07      218.97      3.44 o
  12   4   6      780.96      857.77      7.30 o
  14   4   6       14.45       13.65      2.42 o
  16   4   6        5.55       11.87      2.24 o
  18   4   6       16.30       15.90      2.40 o
  20   4   6        8.26        8.32      2.18 o
  22   4   6       63.78       55.86      3.26 o
  24   4   6       32.26       18.10      2.90 o
 -27   5   6       43.93       26.10      6.33 o
 -25   5   6      177.62      129.54     24.86 o
 -23   5   6       48.85       38.32      2.91 o
 -21   5   6      213.42      220.27      4.59 o
 -19   5   6      154.69      175.74      4.36 o
 -17   5   6      599.08      549.14      7.06 o
 -15   5   6       64.95       55.14      2.88 o
 -13   5   6      184.69      208.20      4.25 o
 -11   5   6        1.00        5.81      2.51 o
  -9   5   6        3.98       15.32      2.61 o
  -7   5   6      177.01      155.24      4.34 o
  -5   5   6     1303.01     1263.48     16.26 o
  -3   5   6      727.78      761.70      6.79 o
  -1   5   6       12.08       12.73      2.50 o
   1   5   6     1314.40     1383.30     15.96 o
   3   5   6      244.88      267.91      4.71 o
   5   5   6      117.35      120.64      3.92 o
   7   5   6      954.31      910.36     10.70 o
   9   5   6     3093.21     3326.48     26.90 o
  11   5   6     1053.00     1222.25      8.79 o
  13   5   6       39.16       33.57      2.64 o
  15   5   6       58.80       44.30      2.64 o
  17   5   6      298.45      285.22      6.82 o
  19   5   6       45.80       44.01      2.56 o
  21   5   6       26.97       16.91      2.78 o
 -24   6   6      626.74      495.03     11.09 o
 -22   6   6      476.86      466.52      8.60 o
 -20   6   6       51.82       41.70      3.01 o
 -18   6   6      232.01      209.76      5.79 o
 -16   6   6       18.61       32.28      3.04 o
 -14   6   6       99.25      109.01      3.41 o
 -12   6   6      127.32      133.16      4.61 o
 -10   6   6      406.37      426.28      5.48 o
  -8   6   6      315.12      320.03      4.93 o
  -6   6   6      160.96      164.30      3.90 o
  -4   6   6      353.86      366.22      5.56 o
  -2   6   6        6.23        6.28      2.75 o
   0   6   6      408.60      358.67      5.85 o
   2   6   6     7180.21     7683.14     99.59 o
   4   6   6      418.12      395.76      6.19 o
   6   6   6      730.20      784.60      7.72 o
   8   6   6      962.35     1111.34     10.59 o
  10   6   6       11.44       28.17      2.65 o
  12   6   6       57.09       52.87      2.91 o
  14   6   6      244.08      204.22      9.37 o
  16   6   6      205.77      202.65     11.31 o
  18   6   6        3.96       10.02      3.72 o
  20   6   6       96.94       69.38      8.20 o
 -21   7   6       37.02       20.43      4.73 o
 -19   7   6        4.84        4.11      3.18 o
 -17   7   6        3.93        0.17      3.48 o
 -15   7   6       92.90       71.79      3.80 o
 -13   7   6       20.85       15.76      2.59 o
 -11   7   6      120.97      135.17      4.05 o
  -9   7   6      164.76      164.57      4.90 o
  -7   7   6      140.95      166.67      4.60 o
  -5   7   6       27.98       35.20      3.01 o
  -3   7   6      549.34      639.60      7.21 o
  -1   7   6       67.28       87.41      3.56 o
   1   7   6      451.44      464.34      7.75 o
   3   7   6      108.58      125.24      4.18 o
   5   7   6     1020.89     1151.68     13.36 o
   7   7   6      363.26      404.67      6.54 o
   9   7   6       54.76       47.12      3.21 o
  11   7   6       33.34       28.33      2.65 o
  13   7   6      104.87      100.38      6.71 o
  15   7   6      117.74      105.44      4.19 o
  17   7   6        2.80        3.59      3.66 o
 -18   8   6       30.41       22.59      5.22 o
 -16   8   6      302.24      281.85     47.74 o
 -14   8   6       74.01       47.29      4.31 o
 -12   8   6       67.10       51.64      3.28 o
 -10   8   6       53.42       54.11      4.67 o
  -8   8   6       36.93       37.20      3.56 o
  -6   8   6       64.52       61.86      4.30 o
  -4   8   6       60.62       65.18      3.00 o
  -2   8   6        0.05        3.67      2.64 o
   0   8   6      463.58      499.76     15.20 o
   2   8   6       64.35       58.94      4.34 o
   4   8   6      259.12      245.95      9.82 o
   6   8   6      342.07      337.39     12.53 o
   8   8   6       83.75       74.26      2.97 o
  10   8   6      437.94      379.93      7.10 o
  12   8   6       22.11       24.65      5.55 o
  -9   9   6        3.01       -4.69      5.63 o
  -7   9   6       18.44       10.63      2.65 o
  -5   9   6       28.16       18.11      3.07 o
  -3   9   6      155.86      117.03      5.28 o
  -1   9   6       82.42       60.30     10.66 o
   1   9   6      294.47      247.38      6.88 o
   3   9   6       32.30       16.81      4.04 o
   5   9   6       71.15       39.77      5.55 o
 -31   1   7      117.29      115.99      2.81 o
 -29   1   7       85.19       94.09      3.19 o
 -27   1   7        1.21        1.23      2.14 o
 -25   1   7      188.31      175.17      4.62 o
 -23   1   7        1.03       19.52      2.76 o
 -21   1   7        3.62        4.64      2.23 o
 -19   1   7      260.84      263.87      3.86 o
 -17   1   7      929.49      976.77      7.25 o
 -15   1   7     4305.39     4203.08     27.25 o
 -13   1   7     9571.57     9770.64     74.78 o
 -11   1   7     5146.40     5335.79     80.22 o
  -9   1   7     1126.63     1032.60     20.07 o
  -7   1   7    16596.46    17001.00     43.22 o
  -5   1   7     6379.75     5995.08     28.14 o
  -3   1   7     5611.47     5204.24    140.27 o
  -1   1   7      309.51      302.66     13.36 o
   1   1   7      395.21      410.79     17.87 o
   3   1   7        0.66        6.55      2.74 o
   5   1   7       95.82      148.00      6.50 o
   7   1   7      375.94      303.05     16.27 o
   9   1   7     3998.41     3886.38     32.41 o
  11   1   7       12.95       19.75      2.68 o
  13   1   7      228.73      248.94      4.58 o
  15   1   7       57.39       54.25      3.42 o
  17   1   7     2208.33     2336.99     25.65 o
  19   1   7     1187.67     1316.39     16.91 o
  21   1   7        0.02       -1.58      2.28 o
  23   1   7        0.26        0.99      1.88 o
  25   1   7        6.59        8.99      1.56 o
 -30   2   7       20.13       13.67      1.87 o
 -28   2   7      191.19      198.51      5.12 o
 -26   2   7       20.67       37.94      2.97 o
 -24   2   7      167.92      211.77      4.52 o
 -22   2   7     1806.85     1832.69     14.45 o
 -20   2   7      671.43      650.91      5.49 o
 -18   2   7      295.05      280.47      3.85 o
 -16   2   7      230.58      271.91      4.04 o
 -14   2   7        8.29       23.82      1.67 o
 -12   2   7     1003.35      947.16      8.06 o
 -10   2   7       29.78       21.63      3.33 o
  -8   2   7      370.33      388.02      5.82 o
  -6   2   7      622.61      599.02     10.10 o
  -4   2   7      434.60      550.54     10.11 o
  -2   2   7     4471.81     4996.63     36.54 o
   0   2   7       14.45       11.13      3.70 o
   2   2   7      195.84      195.35      5.17 o
   4   2   7       17.09       22.71      4.85 o
   6   2   7     1166.33     1235.67     25.64 o
   8   2   7     2744.66     2601.73     28.33 o
  10   2   7      119.81      117.39      3.53 o
  12   2   7        1.25        4.86      2.61 o
  14   2   7      115.77      128.77      3.55 o
  16   2   7       71.51       82.71      3.79 o
  18   2   7        0.01        1.98      2.24 o
  20   2   7      346.83      382.79      7.76 o
  22   2   7     1623.96     1667.97     39.51 o
  24   2   7       77.10       51.26      2.29 o
 -29   3   7        8.16        7.81      2.01 o
 -27   3   7       11.71       16.12      2.13 o
 -25   3   7       31.44       28.47      2.57 o
 -23   3   7      403.48      421.48      5.93 o
 -21   3   7      796.16      874.46      7.32 o
 -19   3   7      201.22      189.10      3.79 o
 -17   3   7     1537.62     1510.38     11.51 o
 -15   3   7     5846.85     5682.45     30.90 o
 -13   3   7     2069.30     2083.34     13.43 o
 -11   3   7     1246.40     1352.17      8.91 o
  -9   3   7     1247.65     1199.69     15.69 o
  -7   3   7     1019.97     1064.03     10.61 o
  -5   3   7        0.82       11.01      3.14 o
  -3   3   7     2436.58     2575.60     33.70 o
  -1   3   7      102.08      119.06      5.29 o
   1   3   7      436.81      454.51      9.62 o
   3   3   7     1969.86     1886.31     16.79 o
   5   3   7      399.40      403.00      8.31 o
   7   3   7      145.19      142.50      5.41 o
   9   3   7      708.75      781.43      6.36 o
  11   3   7     1111.93     1126.28      9.54 o
  13   3   7       14.40       20.89      2.55 o
  15   3   7       79.20       62.54      2.67 o
  17   3   7      343.89      338.94      6.11 o
  19   3   7      769.39      819.74     17.04 o
  21   3   7      505.13      574.73     13.54 o
  23   3   7       26.01       28.01      2.42 o
 -28   4   7      262.81      203.69     14.22 o
 -26   4   7       25.13       28.51      2.44 o
 -24   4   7       11.92       20.00      2.46 o
 -22   4   7     1446.83     1511.58     17.97 o
 -20   4   7        5.21        7.26      2.81 o
 -18   4   7       69.03       98.80      3.09 o
 -16   4   7     2430.79     2378.75     18.53 o
 -14   4   7       85.75       99.35      2.59 o
 -12   4   7      110.82      146.66      3.53 o
 -10   4   7       70.64       59.79      3.18 o
  -8   4   7      328.16      278.55      4.06 o
  -6   4   7       57.41       56.97      2.32 o
  -4   4   7      599.37      547.94      5.97 o
  -2   4   7     4263.34     4175.98     15.90 o
   0   4   7     1811.45     1785.99     12.70 o
   2   4   7     1027.59      899.92      8.18 o
   4   4   7     1988.48     2081.58     14.03 o
   6   4   7       12.22       31.29      3.46 o
   8   4   7      589.92      581.29      6.37 o
  10   4   7       56.65       69.17      2.88 o
  12   4   7      223.77      228.25      4.50 o
  14   4   7      110.18      124.26      3.09 o
  16   4   7        9.37       10.27      2.34 o
  18   4   7       10.74       14.55      2.50 o
  20   4   7      220.07      234.79      5.65 o
  22   4   7        2.25        2.74      1.77 o
 -27   5   7        4.71        1.70      3.76 o
 -25   5   7       36.78       17.36      6.48 o
 -23   5   7        0.05        5.39      2.79 o
 -21   5   7      253.04      268.89      8.20 o
 -19   5   7      186.23      200.78      4.19 o
 -17   5   7      646.55      657.37      7.38 o
 -15   5   7      134.19      143.05      3.81 o
 -13   5   7      317.62      310.29      6.09 o
 -11   5   7      822.70      835.19      7.61 o
  -9   5   7       24.77       27.93      2.38 o
  -7   5   7      196.42      189.27      4.80 o
  -5   5   7     1598.00     1560.53     20.55 o
  -3   5   7       72.38       85.95      3.24 o
  -1   5   7      585.44      557.22     12.92 o
   1   5   7     1039.01     1078.68      9.59 o
   3   5   7       29.12       28.23      2.97 o
   5   5   7     1374.74     1489.39     12.27 o
   7   5   7      933.31      972.72      9.31 o
   9   5   7      133.65      130.09      3.64 o
  11   5   7      640.30      648.30      6.56 o
  13   5   7        1.78        6.27      2.45 o
  15   5   7      198.82      198.39      4.88 o
  17   5   7        3.64        7.20      2.13 o
  19   5   7       25.71       23.16      3.14 o
  21   5   7        5.87        3.01      1.87 o
 -24   6   7       49.32       -2.87      5.20 o
 -22   6   7      129.57      103.52      4.90 o
 -20   6   7      317.08      305.66     11.87 o
 -18   6   7      294.39      279.36      6.66 o
 -16   6   7      284.14      310.09      5.28 o
 -14   6   7      114.19      121.29      3.30 o
 -12   6   7      736.38      812.98      7.57 o
 -10   6   7        0.20        1.07      2.56 o
  -8   6   7      465.12      474.75      8.18 o
  -6   6   7       99.59       96.03      3.81 o
  -4   6   7        6.68       10.65      2.98 o
  -2   6   7       39.85       34.12      3.36 o
   0   6   7       10.18       17.30      3.35 o
   2   6   7       88.13       89.94      4.36 o
   4   6   7      232.86      246.25      5.55 o
   6   6   7      347.24      379.23      5.33 o
   8   6   7       53.72       72.92      3.11 o
  10   6   7      110.56      113.45      3.44 o
  12   6   7       15.47       11.78      2.52 o
  14   6   7       56.59       47.09      2.43 o
  16   6   7       62.51       59.28      2.81 o
  18   6   7        0.02        0.80      2.46 o
 -21   7   7        2.33       -7.36      9.59 o
 -19   7   7       57.66       61.38      7.23 o
 -17   7   7      456.25      404.54     12.91 o
 -15   7   7      645.07      619.97     10.73 o
 -13   7   7       29.15       30.86      3.13 o
 -11   7   7       33.90       36.90      3.03 o
  -9   7   7       53.50       54.64      3.17 o
  -7   7   7        4.11        3.67      2.68 o
  -5   7   7        0.13        0.59      2.80 o
  -3   7   7       20.27       19.42      2.80 o
  -1   7   7        5.84        9.61      2.97 o
   1   7   7      414.51      417.80      7.72 o
   3   7   7      675.29      757.29     14.46 o
   5   7   7        0.38        4.03      2.61 o
   7   7   7       82.48       85.94      3.24 o
   9   7   7     1097.68     1157.38     12.22 o
  11   7   7      409.61      420.09     15.00 o
  13   7   7       42.23       24.66      2.14 o
  15   7   7        9.70        8.24      2.63 o
 -18   8   7        0.04        7.14      5.03 o
 -16   8   7      152.38      124.41      7.22 o
 -14   8   7      201.14      143.02      8.24 o
 -12   8   7       16.45       12.24      2.38 o
 -10   8   7        0.23        0.05      2.49 o
  -8   8   7      212.11      226.26      5.77 o
  -6   8   7      108.66      117.49      3.27 o
  -4   8   7        0.68        4.46      2.38 o
  -2   8   7        1.11        2.64      2.59 o
   0   8   7       24.07       30.11      2.54 o
   2   8   7      458.61      448.36     10.56 o
   4   8   7      576.96      535.33     18.27 o
   6   8   7      155.96      124.05      5.50 o
   8   8   7      195.70      197.09     11.24 o
  10   8   7       13.68        9.09      2.69 o
  -9   9   7        3.67        0.17      5.69 o
  -7   9   7       35.21       25.79      2.73 o
  -5   9   7       14.16       13.29      3.18 o
  -3   9   7       85.98       91.95      3.72 o
  -1   9   7       53.72       41.19      3.58 o
   1   9   7        0.34       -2.64      2.64 o
   3   9   7        0.35        5.46      9.13 o
 -32   0   8       94.31       85.64      4.16 o
 -30   0   8       37.19       14.55      2.74 o
 -28   0   8        0.31        2.66      3.23 o
 -26   0   8      569.71      773.94     10.44 o
 -24   0   8      189.64      288.48      7.95 o
 -22   0   8       62.42       44.72      4.11 o
 -20   0   8     1321.22     1373.59     12.32 o
 -18   0   8        2.16        2.82      2.97 o
 -16   0   8      706.35      686.30      7.29 o
 -14   0   8     1780.03     1567.81     14.45 o
 -12   0   8      124.02      122.85     21.14 o
 -10   0   8     7670.02     7720.23     96.80 o
  -8   0   8     2303.15     2284.83     36.65 o
  -6   0   8     3018.39     2899.72     20.96 o
  -4   0   8      157.02      127.40      4.97 o
  -2   0   8    26260.89    28210.28    355.30 o
   0   0   8     6643.99     6876.26     31.89 o
   2   0   8     2519.90     2705.08     22.78 o
   4   0   8      328.99      269.07      7.99 o
   6   0   8     1341.54     1267.81     22.38 o
   8   0   8     2946.89     3046.34     35.20 o
  10   0   8     4538.53     4563.48     40.32 o
  12   0   8      751.55      700.16     15.06 o
  14   0   8      176.18      178.25      4.96 o
  16   0   8        2.45        5.55      3.45 o
  18   0   8      164.64      206.58      6.62 o
  20   0   8       45.14       39.77      4.46 o
  22   0   8       21.66       31.53      4.53 o
  24   0   8     2386.76     2129.13     18.79 o
 -31   1   8       19.43       19.75      2.17 o
 -29   1   8        0.13        0.30      1.98 o
 -27   1   8        0.02        3.59      2.26 o
 -25   1   8      155.98      163.93      4.49 o
 -23   1   8       43.38       52.76      3.14 o
 -21   1   8        0.05        6.35      2.08 o
 -19   1   8       47.99       49.47      2.42 o
 -17   1   8     1603.30     1646.43     13.16 o
 -15   1   8       28.66       49.48      2.00 o
 -13   1   8      507.48      461.08      4.98 o
 -11   1   8     2445.47     2545.13     24.87 o
  -9   1   8     3510.11     3901.78     22.05 o
  -7   1   8      648.69      656.19      8.94 o
  -5   1   8      562.04      501.96      9.87 o
  -3   1   8     1252.98     1203.23     19.59 o
  -1   1   8     6419.15     6306.03     43.54 o
   1   1   8      944.44      905.66     15.64 o
   3   1   8        8.51       26.92     11.86 o
   5   1   8      995.39      880.78     10.28 o
   7   1   8      137.05      110.00      5.34 o
   9   1   8     1308.23     1211.54     11.44 o
  11   1   8       26.59       38.25      2.71 o
  13   1   8       34.63       37.59      2.60 o
  15   1   8       54.52       53.02      2.93 o
  17   1   8      247.34      254.52      4.39 o
  19   1   8      137.51      150.82      3.97 o
  21   1   8       35.63       44.01      2.68 o
  23   1   8      146.54      142.66     12.08 o
  25   1   8       67.51       52.10      2.52 o
 -30   2   8      231.49      217.12      5.65 o
 -28   2   8       14.98       16.20      3.20 o
 -26   2   8      206.38      224.27      4.44 o
 -24   2   8        3.77        7.60      2.46 o
 -22   2   8       10.93       10.43      2.35 o
 -20   2   8        5.72       14.25      2.32 o
 -18   2   8     1130.79     1074.76      8.41 o
 -16   2   8      326.87      289.23      4.46 o
 -14   2   8     1648.04     1551.54      7.25 o
 -12   2   8     1554.52     1396.00      8.01 o
 -10   2   8        1.16       10.67      3.38 o
  -8   2   8      696.72      638.79      7.72 o
  -6   2   8       39.97       15.87      3.42 o
  -4   2   8       10.14        4.58      3.47 o
  -2   2   8     1212.19     1145.19     14.15 o
   0   2   8    24380.27    26385.83    136.56 o
   2   2   8      413.18      486.74     11.82 o
   4   2   8      273.41      330.03      7.20 o
   6   2   8     4919.84     4730.40     53.60 o
   8   2   8      459.29      435.86      5.98 o
  10   2   8      439.65      425.18      5.77 o
  12   2   8      115.76      113.54      3.71 o
  14   2   8      176.09      176.82      4.28 o
  16   2   8       35.14       36.50      2.71 o
  18   2   8       21.39       19.26      2.27 o
  20   2   8       70.91       83.86      4.53 o
  22   2   8      186.95      185.72      7.11 o
  24   2   8       37.47       21.71      3.12 o
 -29   3   8      100.28       87.15      4.84 o
 -27   3   8       37.87       41.44      2.45 o
 -25   3   8       23.58       14.35      2.22 o
 -23   3   8     1546.52     1642.66     17.54 o
 -21   3   8        1.43        1.91      2.30 o
 -19   3   8      616.68      616.39     10.35 o
 -17   3   8        6.19       13.75      2.32 o
 -15   3   8      148.19      133.68      2.75 o
 -13   3   8      324.61      348.55      4.90 o
 -11   3   8     3349.55     3244.21     25.04 o
  -9   3   8     2299.81     2346.43     12.84 o
  -7   3   8      288.14      342.36      5.45 o
  -5   3   8     1256.41     1262.75     20.79 o
  -3   3   8       63.82       76.74      7.06 o
  -1   3   8       94.22       52.19      5.38 o
   1   3   8      287.68      259.70      5.16 o
   3   3   8      165.04      167.98      4.52 o
   5   3   8       19.60       22.03      3.12 o
   7   3   8      276.56      271.72      4.38 o
   9   3   8     1396.67     1395.20      9.63 o
  11   3   8      598.81      608.42      7.42 o
  13   3   8     1185.65     1243.55      9.13 o
  15   3   8      155.92      142.56      3.97 o
  17   3   8      312.07      322.63      4.72 o
  19   3   8       78.25       86.46      3.34 o
  21   3   8       92.37       89.68      3.38 o
  23   3   8      122.08       97.37      2.91 o
 -28   4   8        0.04        0.99      3.71 o
 -26   4   8       51.95       51.94      8.62 o
 -24   4   8      143.82      147.14      3.46 o
 -22   4   8     1618.53     1696.14     18.03 o
 -20   4   8      948.00      950.24     15.85 o
 -18   4   8     1191.66     1253.42     12.75 o
 -16   4   8      175.74      174.82      4.30 o
 -14   4   8      110.05      109.69      4.35 o
 -12   4   8        7.23       18.69      2.42 o
 -10   4   8      732.42      734.18      6.89 o
  -8   4   8       61.28       53.37      2.49 o
  -6   4   8      372.98      329.03      4.37 o
  -4   4   8       10.26       22.87      2.71 o
  -2   4   8      124.28      133.11      3.61 o
   0   4   8     2487.34     2676.95     15.52 o
   2   4   8     3900.96     3991.56     32.83 o
   4   4   8      200.26      207.75      5.09 o
   6   4   8       54.95       56.61      3.78 o
   8   4   8     3209.24     3360.37     27.08 o
  10   4   8      147.93      152.12      3.94 o
  12   4   8        5.61        1.21      2.57 o
  14   4   8       19.25       17.85      2.53 o
  16   4   8        8.82        7.26      2.60 o
  18   4   8        8.84       14.87      2.68 o
  20   4   8        8.04        9.32      1.82 o
  22   4   8      164.74      115.12      7.47 o
 -27   5   8        0.89        2.24      5.21 o
 -25   5   8       24.34        7.68      3.12 o
 -23   5   8       63.25       63.36      4.23 o
 -21   5   8      669.58      695.89     14.16 o
 -19   5   8      290.33      284.97      5.88 o
 -17   5   8        5.74        4.26      3.30 o
 -15   5   8      265.22      276.76      4.96 o
 -13   5   8     2992.95     3168.59     20.63 o
 -11   5   8      156.57      175.73      3.93 o
  -9   5   8      144.81      139.46      3.29 o
  -7   5   8      443.18      422.66      5.52 o
  -5   5   8       19.44       31.95      2.52 o
  -3   5   8        2.88        5.80      2.48 o
  -1   5   8      306.60      323.02      6.82 o
   1   5   8        0.72        9.56      3.41 o
   3   5   8      262.91      260.26      5.12 o
   5   5   8     1452.48     1503.91     16.41 o
   7   5   8      125.06      136.06      4.01 o
   9   5   8      155.32      173.99      4.04 o
  11   5   8     1752.54     1908.98     21.93 o
  13   5   8      299.64      346.89      8.43 o
  15   5   8      119.05       98.38      4.16 o
  17   5   8       71.83       70.22      3.33 o
  19   5   8        2.04       -1.72      2.22 o
 -24   6   8        1.56        3.33      3.43 o
 -22   6   8      116.29       79.41      7.26 o
 -20   6   8     4811.26     4952.92    160.66 o
 -18   6   8       64.42       68.68      3.92 o
 -16   6   8        0.52        6.60      3.03 o
 -14   6   8     1862.89     2047.26     13.50 o
 -12   6   8      133.85      144.28      4.86 o
 -10   6   8      716.93      765.87     11.72 o
  -8   6   8       24.40       27.68      2.64 o
  -6   6   8       30.71       33.59      2.82 o
  -4   6   8       82.81       92.43      5.03 o
  -2   6   8       38.04       46.89      4.58 o
   0   6   8       34.15       35.76      3.60 o
   2   6   8      402.80      403.97      7.60 o
   4   6   8     2093.26     2339.49     15.10 o
   6   6   8       59.20       77.44      4.13 o
   8   6   8       42.08       50.96      2.81 o
  10   6   8      988.99     1145.85     23.77 o
  12   6   8       22.61       32.90      3.39 o
  14   6   8        1.47       -0.46      2.14 o
  16   6   8       40.14       30.25      5.25 o
  18   6   8       29.53       23.64      3.32 o
 -21   7   8        1.22       -5.33      7.49 o
 -19   7   8      474.55      348.60      8.18 o
 -17   7   8        8.44        8.51      2.86 o
 -15   7   8       55.20       53.11      3.57 o
 -13   7   8      315.12      320.24      5.34 o
 -11   7   8       39.48       55.75      3.21 o
  -9   7   8      223.48      240.72      7.33 o
  -7   7   8      218.95      232.94      6.98 o
  -5   7   8        4.47        6.45      2.50 o
  -3   7   8      286.57      333.54      5.96 o
  -1   7   8      106.81      124.03      4.12 o
   1   7   8       19.03       14.79      2.78 o
   3   7   8      728.52      742.96     11.95 o
   5   7   8        6.64        5.19      2.49 o
   7   7   8      489.86      494.80     13.88 o
   9   7   8        2.48       11.02      2.44 o
  11   7   8      741.04      774.76     30.63 o
  13   7   8       48.44       49.72      5.74 o
 -16   8   8      138.07      121.76      7.12 o
 -14   8   8      222.21      151.79      4.71 o
 -12   8   8      785.13      752.51     22.09 o
 -10   8   8       76.84       66.70      3.19 o
  -8   8   8      216.16      192.66      9.19 o
  -6   8   8      301.27      288.09      7.06 o
  -4   8   8      371.83      367.26      8.04 o
  -2   8   8      145.43      131.48      6.73 o
   0   8   8       32.12       54.87      3.61 o
   2   8   8      824.89      761.15     22.47 o
   4   8   8       44.20       41.13      3.58 o
   6   8   8        1.72        1.08      2.47 o
   8   8   8        6.49        5.02      2.11 o
  10   8   8        1.92        8.37      2.53 o
  -7   9   8       17.31        8.23      3.18 o
  -5   9   8      183.77      157.92      5.08 o
  -3   9   8        7.77       10.30      2.95 o
  -1   9   8        0.12        2.50      3.31 o
   1   9   8        2.88       -3.16      5.28 o
 -31   1   9      255.37      218.55     13.95 o
 -29   1   9       20.54       24.19      2.02 o
 -27   1   9        7.11        3.28      2.30 o
 -25   1   9      224.39      186.45      4.03 o
 -23   1   9     1177.89     1326.30      9.47 o
 -21   1   9     3539.07     3754.88     23.82 o
 -19   1   9      560.91      555.52      6.17 o
 -17   1   9      442.59      425.06      4.62 o
 -15   1   9      671.20      672.23      5.25 o
 -13   1   9      200.18      239.43      3.24 o
 -11   1   9      359.72      354.20      5.30 o
  -9   1   9        0.53       -2.08      4.59 o
  -7   1   9     1135.70     1161.77     17.79 o
  -5   1   9     3889.24     4221.65     95.22 o
  -3   1   9     9433.94     9237.78     67.57 o
  -1   1   9       67.49       60.64      4.59 o
   1   1   9        9.40        9.28      4.84 o
   3   1   9      837.43      840.25      8.84 o
   5   1   9      242.14      260.85      5.80 o
   7   1   9      422.25      383.69      4.97 o
   9   1   9        0.00        3.73      2.83 o
  11   1   9       70.61       61.09      2.84 o
  13   1   9       38.29       40.46      2.68 o
  15   1   9      494.12      544.24      6.28 o
  17   1   9     1894.69     2082.22     20.76 o
  19   1   9     1466.10     1663.55     26.82 o
  21   1   9       18.50       22.31      2.13 o
  23   1   9       17.31       14.03      1.91 o
 -30   2   9      255.88      214.44      3.77 o
 -28   2   9       64.47       46.75      2.72 o
 -26   2   9      155.71      100.56      4.29 o
 -24   2   9       41.39       35.53      2.49 o
 -22   2   9      114.82      102.66      3.05 o
 -20   2   9      311.92      329.35      5.95 o
 -18   2   9      590.63      554.48      6.22 o
 -16   2   9      102.76       76.33      2.48 o
 -14   2   9      906.65      837.59      5.81 o
 -12   2   9      490.49      482.75      4.38 o
 -10   2   9       29.71       39.46      2.46 o
  -8   2   9     1568.36     1486.36     20.56 o
  -6   2   9      906.98      824.47      9.53 o
  -4   2   9      294.78      292.14      6.54 o
  -2   2   9      677.92      655.76     10.92 o
   0   2   9     5325.61     5731.84     69.35 o
   2   2   9     5732.55     5908.51     99.33 o
   4   2   9     4597.66     4250.95     57.84 o
   6   2   9     1441.17     1396.46     13.05 o
   8   2   9        4.28       12.04      3.20 o
  10   2   9      926.21      942.50      8.56 o
  12   2   9      674.12      665.57      7.03 o
  14   2   9       90.71       87.08      3.34 o
  16   2   9       94.88       86.57      2.74 o
  18   2   9        2.12        4.48      2.10 o
  20   2   9        0.07        1.67      2.10 o
  22   2   9        4.76        0.69      2.06 o
 -29   3   9       16.79       15.68      2.17 o
 -27   3   9       78.38       73.99      4.56 o
 -25   3   9       11.02       14.60      2.85 o
 -23   3   9      210.97      221.43      4.23 o
 -21   3   9       50.92       73.41      2.80 o
 -19   3   9       18.02       28.74      2.76 o
 -17   3   9      215.99      226.18      3.78 o
 -15   3   9     1632.95     1716.41      9.36 o
 -13   3   9       45.54       76.39      2.63 o
 -11   3   9     2751.72     2703.60     13.34 o
  -9   3   9      336.61      355.66      4.10 o
  -7   3   9      858.85      975.23     14.72 o
  -5   3   9     1120.65      871.91      8.51 o
  -3   3   9       22.60       49.46      2.71 o
  -1   3   9       74.49       58.42      3.00 o
   1   3   9     4038.89     3881.49     32.03 o
   3   3   9      795.39      809.00     10.24 o
   5   3   9      497.46      496.52      6.99 o
   7   3   9     3395.07     3276.54     32.59 o
   9   3   9       67.95       65.81      3.19 o
  11   3   9       11.66       13.81      3.09 o
  13   3   9      163.29      190.47      4.34 o
  15   3   9      278.47      283.91      4.91 o
  17   3   9      424.40      440.90      9.70 o
  19   3   9      374.86      393.84     11.31 o
  21   3   9       77.93       63.44      6.83 o
 -28   4   9      193.52      169.77     19.36 o
 -26   4   9       83.29       72.81      3.39 o
 -24   4   9       77.54       57.49      4.44 o
 -22   4   9      135.34      120.52      4.67 o
 -20   4   9      536.02      568.91      6.52 o
 -18   4   9     2452.44     2529.22     18.91 o
 -16   4   9     1621.95     1661.01     12.05 o
 -14   4   9      381.04      376.77      4.83 o
 -12   4   9     2848.77     2921.41     24.86 o
 -10   4   9      720.14      724.95      8.20 o
  -8   4   9      825.01      837.24      8.94 o
  -6   4   9      877.55      886.58     16.22 o
  -4   4   9      120.52      118.69      3.84 o
  -2   4   9        8.12        7.60      3.06 o
   0   4   9       59.40       62.81      3.39 o
   2   4   9     1832.10     1858.32     13.95 o
   4   4   9     1296.20     1255.74     12.00 o
   6   4   9     2622.40     2674.87     20.17 o
   8   4   9        1.95       13.23      3.25 o
  10   4   9       35.59       32.35      3.14 o
  12   4   9      317.57      397.62      6.91 o
  14   4   9      172.01      206.39      4.46 o
  16   4   9       25.87       24.84      2.55 o
  18   4   9      204.19      202.97      5.36 o
  20   4   9        1.92        8.15      2.49 o
 -27   5   9        0.06        1.27      5.13 o
 -25   5   9        0.29        4.61      3.38 o
 -23   5   9      109.19       97.59      5.38 o
 -21   5   9      379.52      392.46      8.81 o
 -19   5   9        0.78        5.57      2.96 o
 -17   5   9     2520.26     2721.77     21.29 o
 -15   5   9        0.24       14.84      2.72 o
 -13   5   9        3.78        6.01      2.33 o
 -11   5   9       15.55       24.44      2.59 o
  -9   5   9     1625.92     1691.06     19.89 o
  -7   5   9        0.00        6.28      3.19 o
  -5   5   9      334.65      332.11      4.98 o
  -3   5   9       40.44       36.02      3.12 o
  -1   5   9      470.17      477.87      7.97 o
   1   5   9      141.62      163.19      4.84 o
   3   5   9        4.82        7.49      3.54 o
   5   5   9      430.22      441.02      7.14 o
   7   5   9        8.15        9.02      3.01 o
   9   5   9      892.94      964.64      9.22 o
  11   5   9      193.50      199.69      4.61 o
  13   5   9      106.78      142.05      3.62 o
  15   5   9       44.87       55.74      2.86 o
  17   5   9       17.67       14.58      2.41 o
  19   5   9       43.11       34.46      2.64 o
 -24   6   9       20.48        7.11      3.32 o
 -22   6   9       19.78       23.11      3.78 o
 -20   6   9      165.73      140.37      4.84 o
 -18   6   9       41.41       38.26      3.64 o
 -16   6   9       25.42       36.89      3.33 o
 -14   6   9      175.55      209.02      4.53 o
 -12   6   9       55.94       67.05      3.56 o
 -10   6   9      278.75      344.16      5.89 o
  -8   6   9       39.56       43.42      2.77 o
  -6   6   9       78.10       95.41      3.94 o
  -4   6   9     1048.14     1123.38     11.44 o
  -2   6   9      245.20      230.01      5.76 o
   0   6   9      137.95      131.15      4.30 o
   2   6   9       39.54       34.67      3.74 o
   4   6   9      118.69      115.28      5.77 o
   6   6   9       45.36       40.31      2.93 o
   8   6   9      225.95      236.28      8.82 o
  10   6   9      134.41      123.47      5.05 o
  12   6   9      128.60      124.92      3.98 o
  14   6   9       34.46       40.56      2.31 o
  16   6   9      225.64      134.51     12.69 o
 -21   7   9       55.76       40.25      3.45 o
 -19   7   9      563.42      475.45     86.14 o
 -17   7   9      124.94      101.38      6.10 o
 -15   7   9      851.63      841.46     12.22 o
 -13   7   9      782.12      793.55     15.18 o
 -11   7   9     1396.75     1537.40     21.08 o
  -9   7   9       94.26      102.23      5.66 o
  -7   7   9      201.07      211.50      5.67 o
  -5   7   9       15.41       15.11      2.95 o
  -3   7   9        0.26        4.45      2.46 o
  -1   7   9       67.65       72.57      3.56 o
   1   7   9       60.82       55.39      2.99 o
   3   7   9       97.91      104.69      3.03 o
   5   7   9       45.27       41.25      2.86 o
   7   7   9        6.35        9.52      2.35 o
   9   7   9        8.58       16.25      2.02 o
  11   7   9       57.95       38.10      2.95 o
  13   7   9       60.27       50.12      3.29 o
 -16   8   9       25.90       15.37      4.68 o
 -14   8   9       71.83       58.27      3.28 o
 -12   8   9        2.43        0.42      2.31 o
 -10   8   9       32.73       25.01      4.31 o
  -8   8   9       58.70       53.79      3.37 o
  -6   8   9      180.68      175.02      6.52 o
  -4   8   9       16.49       17.09      2.24 o
  -2   8   9      255.24      236.95      8.91 o
   0   8   9        0.50       -3.73      3.73 o
   2   8   9       62.05       51.51      3.24 o
   4   8   9       30.53       21.12      2.53 o
   6   8   9       56.99       48.14      2.90 o
   8   8   9       95.05       77.52      3.61 o
 -32   0  10        0.12        8.20      3.19 o
 -30   0  10      846.38      904.18     36.79 o
 -28   0  10      449.40      492.34     12.60 o
 -26   0  10      606.99      632.98     15.83 o
 -24   0  10     4120.13     3901.71     26.94 o
 -22   0  10       23.77       71.38      4.46 o
 -20   0  10     1193.66     1137.16     12.00 o
 -18   0  10      388.05      395.70      7.23 o
 -16   0  10      182.41      217.19      5.68 o
 -14   0  10     1626.14     1529.17     21.11 o
 -12   0  10     1190.76     1097.39     10.12 o
 -10   0  10      169.86      179.82      4.91 o
  -8   0  10      967.42      851.29     18.72 o
  -6   0  10      858.17      846.09     17.30 o
  -4   0  10     2010.45     2363.00     26.52 o
  -2   0  10      137.06      109.03      7.56 o
   0   0  10     2622.01     2651.42     18.58 o
   2   0  10    15776.04    16238.25     85.24 o
   4   0  10     2227.53     2321.57     23.86 o
   6   0  10    10314.88    10119.68    145.72 o
   8   0  10     1212.20     1273.93     17.60 o
  10   0  10      388.63      450.35      7.16 o
  12   0  10      466.41      539.65      7.58 o
  14   0  10      543.17      531.91      8.20 o
  16   0  10      215.29      217.84      6.84 o
  18   0  10       57.54       45.76      4.23 o
  20   0  10        0.36        5.06      2.86 o
  22   0  10       46.99       27.47      5.90 o
 -31   1  10      335.72      339.98     14.22 o
 -29   1  10      117.42      147.03      5.32 o
 -27   1  10       65.25       74.70      4.85 o
 -25   1  10      295.78      301.85      5.33 o
 -23   1  10       24.80       33.26      2.55 o
 -21   1  10      621.29      578.15      5.98 o
 -19   1  10      594.10      593.92      6.30 o
 -17   1  10      432.13      407.62      4.93 o
 -15   1  10      229.13      230.37      3.41 o
 -13   1  10     1315.57     1408.96      7.63 o
 -11   1  10      407.03      329.38      3.83 o
  -9   1  10       12.03       16.04      3.07 o
  -7   1  10      965.34     1078.70      9.13 o
  -5   1  10      150.24      114.14      3.38 o
  -3   1  10     3283.97     3111.14     24.92 o
  -1   1  10     3522.25     3614.16     39.02 o
   1   1  10        1.40       12.63      3.94 o
   3   1  10      103.24       85.18      3.72 o
   5   1  10        7.54       10.57      3.33 o
   7   1  10     2455.78     2499.57     25.81 o
   9   1  10     4146.87     4096.46     38.14 o
  11   1  10     1117.39     1156.63     12.74 o
  13   1  10      548.16      589.12      7.05 o
  15   1  10        0.22        3.17      2.27 o
  17   1  10        2.84        6.65      2.33 o
  19   1  10       26.33       20.36      2.19 o
  21   1  10       35.69       37.52      2.25 o
 -30   2  10       24.96       21.93      2.09 o
 -28   2  10      172.14      165.84      4.21 o
 -26   2  10       15.68       22.11      2.58 o
 -24   2  10       29.14       37.50      2.53 o
 -22   2  10     2866.96     2941.76     16.82 o
 -20   2  10       31.96       20.27      2.44 o
 -18   2  10       60.13       44.02      2.66 o
 -16   2  10     2190.45     2118.02     12.74 o
 -14   2  10     1010.12      943.49      7.10 o
 -12   2  10     3227.76     3204.02     17.43 o
 -10   2  10      109.24      108.11      2.88 o
  -8   2  10      134.50      122.79      2.97 o
  -6   2  10      361.77      375.50      4.53 o
  -4   2  10        1.09        6.02      2.51 o
  -2   2  10        2.98        3.40      3.18 o
   0   2  10      861.49      718.64      8.51 o
   2   2  10      366.37      399.56      6.66 o
   4   2  10     1436.73     1501.22     14.96 o
   6   2  10       70.63       77.37      4.39 o
   8   2  10     3030.38     3193.86     30.35 o
  10   2  10       52.08       40.75      3.40 o
  12   2  10       10.89       10.55      2.82 o
  14   2  10       26.56       42.62      2.79 o
  16   2  10        4.06       13.75      2.47 o
  18   2  10        1.56        5.18      2.01 o
  20   2  10      182.68      168.38      3.67 o
  22   2  10       31.76       24.17      4.01 o
 -29   3  10       41.77       28.89      3.90 o
 -27   3  10        6.00        7.79      2.13 o
 -25   3  10       22.40       30.34      2.67 o
 -23   3  10      360.10      310.22      6.95 o
 -21   3  10      111.10      116.96      3.96 o
 -19   3  10     1330.52     1379.94     12.32 o
 -17   3  10      343.84      346.95      4.85 o
 -15   3  10     2355.41     2326.48     17.36 o
 -13   3  10       99.30      113.94      3.08 o
 -11   3  10     1910.95     1973.89     10.59 o
  -9   3  10       56.98       55.91      2.68 o
  -7   3  10     1832.77     1683.21     12.52 o
  -5   3  10        2.39       -0.85      2.45 o
  -3   3  10     3108.76     3107.16     25.93 o
  -1   3  10     3689.87     3705.95     22.80 o
   1   3  10       58.39       66.40      3.43 o
   3   3  10       94.05       88.10      4.33 o
   5   3  10     1521.91     1478.45     12.56 o
   7   3  10       57.37       48.66      5.14 o
   9   3  10       29.48       34.30      3.11 o
  11   3  10     1038.43     1159.06      9.60 o
  13   3  10       74.04       78.04      3.95 o
  15   3  10       15.61       25.08      2.49 o
  17   3  10        3.76        1.48      2.04 o
  19   3  10      386.61      391.99      9.54 o
  21   3  10      259.05      186.26      4.65 o
 -28   4  10      225.58      171.46     16.91 o
 -26   4  10        1.62        4.60      2.59 o
 -24   4  10       34.51       20.20      4.32 o
 -22   4  10      306.12      318.29      9.86 o
 -20   4  10     2248.02     2405.95     43.35 o
 -18   4  10       94.79       87.48      3.86 o
 -16   4  10        1.30        4.22      2.25 o
 -14   4  10     1570.09     1728.23     14.18 o
 -12   4  10      449.09      421.28      6.54 o
 -10   4  10        0.65        1.87      2.55 o
  -8   4  10       94.35       96.52      3.18 o
  -6   4  10      168.53      163.32      4.08 o
  -4   4  10       23.00       20.85      2.98 o
  -2   4  10      180.09      136.33      4.71 o
   0   4  10      298.97      328.07      5.90 o
   2   4  10      309.50      285.80      5.54 o
   4   4  10        0.18       15.41      5.14 o
   6   4  10       62.29       64.44      4.01 o
   8   4  10      334.16      372.58      7.60 o
  10   4  10      587.10      652.39      7.73 o
  12   4  10      224.77      248.85      5.09 o
  14   4  10        2.96        3.31      2.44 o
  16   4  10       81.36       85.65      8.10 o
  18   4  10      146.94      119.24      6.03 o
 -25   5  10        9.78        7.17      2.64 o
 -23   5  10        1.71        6.22      2.76 o
 -21   5  10      493.52      493.99     11.11 o
 -19   5  10       13.71       11.76      3.30 o
 -17   5  10       13.11       12.94      3.19 o
 -15   5  10      368.17      398.97      7.11 o
 -13   5  10     3683.79     3987.64     30.49 o
 -11   5  10      225.66      232.81      4.31 o
  -9   5  10     4729.41     5257.72     32.66 o
  -7   5  10      851.60      852.00      9.18 o
  -5   5  10      372.23      367.66      5.75 o
  -3   5  10      113.71      125.12      4.03 o
  -1   5  10      213.64      229.58      5.04 o
   1   5  10      128.55      144.10      5.45 o
   3   5  10     1364.24     1573.92     24.26 o
   5   5  10      160.81      179.68      5.65 o
   7   5  10      377.60      409.96      6.34 o
   9   5  10      257.51      255.18      5.10 o
  11   5  10       22.40       30.30      3.62 o
  13   5  10      225.28      216.20      4.51 o
  15   5  10       15.45       13.67      2.12 o
  17   5  10      132.49      124.71      4.70 o
 -24   6  10       70.50       52.18      5.67 o
 -22   6  10       78.82       75.03      9.80 o
 -20   6  10        0.52        3.23      2.96 o
 -18   6  10     1447.09     1517.47     22.92 o
 -16   6  10      630.23      664.77     23.18 o
 -14   6  10     1072.48     1178.18     19.42 o
 -12   6  10      248.65      283.71      5.75 o
 -10   6  10      226.04      255.22      6.75 o
  -8   6  10      159.61      167.53      4.99 o
  -6   6  10      473.50      556.19      6.24 o
  -4   6  10        2.83        7.70      2.73 o
  -2   6  10       42.09       45.76      4.03 o
   0   6  10      316.91      339.06      5.60 o
   2   6  10      169.08      184.01      4.71 o
   4   6  10      424.77      439.70     11.09 o
   6   6  10        0.29        4.01      2.53 o
   8   6  10        1.97        3.41      2.77 o
  10   6  10        1.13        4.09      3.18 o
  12   6  10       34.75       38.95      2.13 o
  14   6  10        1.38        4.79      2.13 o
 -19   7  10       33.51       24.63      3.10 o
 -17   7  10      189.76      181.83      5.58 o
 -15   7  10      585.81      576.44     11.22 o
 -13   7  10        0.54        5.42      2.45 o
 -11   7  10     1309.96     1449.93     10.86 o
  -9   7  10       74.84       88.77      3.83 o
  -7   7  10        5.48        6.18      2.68 o
  -5   7  10      186.48      183.24      5.09 o
  -3   7  10        3.34        3.98      2.64 o
  -1   7  10       36.95       40.64      3.07 o
   1   7  10       77.14       86.67      3.53 o
   3   7  10        2.31        4.48      2.23 o
   5   7  10       10.97       10.27      2.25 o
   7   7  10       69.18       55.02      2.56 o
   9   7  10       44.10       38.92      2.06 o
  11   7  10       25.99       17.02      1.97 o
 -14   8  10       12.32        6.93      3.53 o
 -12   8  10        0.33       -1.11      2.79 o
 -10   8  10      397.26      386.61      8.18 o
  -8   8  10       63.12       49.71      3.57 o
  -6   8  10        9.01        6.05      2.08 o
  -4   8  10        0.02       -0.29      2.07 o
  -2   8  10       15.56        7.24      1.86 o
   0   8  10        4.93        6.89      1.94 o
   2   8  10        9.19        8.91      2.13 o
   4   8  10       11.09        1.79      1.97 o
   6   8  10       27.64       18.28      3.59 o
 -31   1  11       17.54       10.98      1.97 o
 -29   1  11       29.88       20.89      2.05 o
 -27   1  11       51.11       72.44      3.20 o
 -25   1  11      167.55      129.36      3.47 o
 -23   1  11       69.68       59.77      3.02 o
 -21   1  11       32.29       66.34      2.83 o
 -19   1  11      423.69      392.45      5.55 o
 -17   1  11       93.73       83.02      2.81 o
 -15   1  11      225.45      232.72      3.74 o
 -13   1  11       61.99       65.01      2.23 o
 -11   1  11     2029.42     2033.72     16.22 o
  -9   1  11      153.82      143.03      3.06 o
  -7   1  11      763.91      703.58     10.56 o
  -5   1  11     3941.03     4285.37     51.53 o
  -3   1  11     5894.38     5952.62     21.41 o
  -1   1  11      141.40      130.47      5.31 o
   1   1  11     3096.58     3034.52     21.62 o
   3   1  11      259.95      255.43      5.57 o
   5   1  11     1286.61     1270.70     21.46 o
   7   1  11     1905.04     1894.40     13.74 o
   9   1  11     1809.79     1952.19     11.72 o
  11   1  11        8.77        7.22      2.31 o
  13   1  11      162.58      170.83      3.80 o
  15   1  11       68.16       80.30      2.95 o
  17   1  11        5.54       11.23      2.32 o
  19   1  11       19.24       15.02      1.97 o
  21   1  11      122.96       98.63      4.25 o
 -30   2  11       14.87       24.29      2.48 o
 -28   2  11      126.15      130.37      3.11 o
 -26   2  11      423.63      434.34     10.71 o
 -24   2  11       88.86      132.37      3.80 o
 -22   2  11     4011.45     3936.62     34.88 o
 -20   2  11        4.75       23.97      2.30 o
 -18   2  11      274.41      299.28      4.08 o
 -16   2  11       87.17       65.81      2.65 o
 -14   2  11      552.21      501.15      4.81 o
 -12   2  11      118.65      112.76      2.71 o
 -10   2  11      968.43      849.75      6.86 o
  -8   2  11       79.06       75.92      2.56 o
  -6   2  11      131.62      115.66      3.08 o
  -4   2  11      377.95      383.73      4.85 o
  -2   2  11     1797.51     1907.61     16.25 o
   0   2  11      158.98      118.54      4.18 o
   2   2  11      148.23      132.70      4.77 o
   4   2  11     3471.99     3342.67     26.63 o
   6   2  11      294.15      278.37      5.88 o
   8   2  11     2085.40     2259.69     15.01 o
  10   2  11      276.27      284.64      5.06 o
  12   2  11       64.00       59.18      3.48 o
  14   2  11        0.46        2.57      2.21 o
  16   2  11       11.71        9.32      2.03 o
  18   2  11      330.89      343.15      9.45 o
  20   2  11       67.06       40.65      2.43 o
 -29   3  11      394.55      355.16      7.46 o
 -27   3  11      129.56      105.23     18.72 o
 -25   3  11       50.66       46.27      3.28 o
 -23   3  11     1095.60     1139.10     31.19 o
 -21   3  11      348.60      363.50      6.91 o
 -19   3  11      510.52      550.02      6.52 o
 -17   3  11       13.05       20.90      2.63 o
 -15   3  11     4911.19     5217.30     21.08 o
 -13   3  11      436.91      459.29      5.35 o
 -11   3  11     1954.74     2061.20     17.60 o
  -9   3  11      118.56       80.21      2.90 o
  -7   3  11      293.54      304.71      5.59 o
  -5   3  11       44.07       44.99      2.71 o
  -3   3  11      267.61      333.42      5.38 o
  -1   3  11      257.36      253.45      5.15 o
   1   3  11      627.95      688.00      9.04 o
   3   3  11       74.19       74.96      5.81 o
   5   3  11     1960.36     2044.77     24.77 o
   7   3  11       37.57       38.66      3.84 o
   9   3  11     1569.84     1733.56     10.85 o
  11   3  11     2249.35     2479.81     25.06 o
  13   3  11       24.38       27.08      2.65 o
  15   3  11        7.49        4.77      2.26 o
  17   3  11      171.42      152.48      7.21 o
  19   3  11       61.10       48.01      3.40 o
 -28   4  11        2.78        2.28      3.61 o
 -26   4  11      122.33      102.44      3.78 o
 -24   4  11       64.72       48.33      3.02 o
 -22   4  11        0.12        0.34      2.59 o
 -20   4  11     1102.71     1095.82     13.78 o
 -18   4  11        7.08       15.79      3.28 o
 -16   4  11      800.86      905.97      8.18 o
 -14   4  11      909.96      949.27      8.28 o
 -12   4  11     1542.79     1545.82     15.27 o
 -10   4  11      436.30      442.21      6.24 o
  -8   4  11       46.33       48.17      2.99 o
  -6   4  11        0.10        8.92      2.90 o
  -4   4  11        7.35        9.86      2.88 o
  -2   4  11       22.50       22.86      3.03 o
   0   4  11        4.14        7.25      3.23 o
   2   4  11     1051.45     1065.89     14.60 o
   4   4  11      160.44      155.46      4.92 o
   6   4  11     1162.15     1257.23     13.55 o
   8   4  11      511.19      531.41      7.81 o
  10   4  11        0.42        4.83      2.94 o
  12   4  11      239.19      251.60      5.36 o
  14   4  11      163.04      155.16      6.21 o
  16   4  11      155.99      142.75      9.27 o
  18   4  11       47.47       37.19      5.97 o
 -25   5  11        9.21        3.85      2.44 o
 -23   5  11      100.01       99.23      5.27 o
 -21   5  11      178.05      168.83      4.69 o
 -19   5  11       10.32        8.62      2.91 o
 -17   5  11      740.71      808.68     10.17 o
 -15   5  11       22.36       24.27      4.26 o
 -13   5  11     2539.86     2864.83     27.77 o
 -11   5  11        1.53       24.07      3.14 o
  -9   5  11      163.78      151.75      4.52 o
  -7   5  11       29.97       35.15      3.92 o
  -5   5  11      580.58      634.28      7.61 o
  -3   5  11       21.75       33.37      3.25 o
  -1   5  11      984.11     1034.53     12.98 o
   1   5  11      278.14      309.92      6.02 o
   3   5  11       38.34       52.19      3.43 o
   5   5  11        5.66        4.91      3.28 o
   7   5  11       18.56       17.74      3.00 o
   9   5  11      360.15      354.48      6.23 o
  11   5  11       19.37       21.07      2.45 o
  13   5  11       26.99       19.26      2.09 o
  15   5  11       16.79        7.52      2.11 o
 -22   6  11       71.61       46.24      3.25 o
 -20   6  11      759.08      734.57      8.93 o
 -18   6  11      456.98      456.30     11.19 o
 -16   6  11      334.27      380.98      9.28 o
 -14   6  11       44.86       47.92      3.13 o
 -12   6  11      308.04      330.01      5.64 o
 -10   6  11      139.32      147.99      3.80 o
  -8   6  11      214.75      262.77      5.71 o
  -6   6  11      662.53      685.28      9.54 o
  -4   6  11        1.45        1.88      2.55 o
  -2   6  11        7.27        2.54      2.60 o
   0   6  11       43.99       43.11      2.97 o
   2   6  11       30.56       26.91      2.94 o
   4   6  11      104.42      115.07      4.01 o
   6   6  11       30.79       23.33      2.57 o
   8   6  11      196.04      197.91      5.20 o
  10   6  11      328.33      309.18     10.53 o
  12   6  11      116.35       86.18      4.58 o
 -19   7  11      249.37      171.11      5.35 o
 -17   7  11       15.47       10.57      2.29 o
 -15   7  11       64.48       70.60      3.75 o
 -13   7  11       13.13       15.04      2.41 o
 -11   7  11      833.15      855.01     13.35 o
  -9   7  11      273.73      258.96      6.81 o
  -7   7  11       74.59       79.17      3.80 o
  -5   7  11       38.35       46.55      3.18 o
  -3   7  11      108.33      118.28      4.60 o
  -1   7  11        0.06        0.04      2.27 o
   1   7  11       44.02       38.28      2.58 o
   3   7  11        1.93        3.67      2.00 o
   5   7  11        1.85        2.32      1.87 o
   7   7  11        5.12        1.60      1.80 o
   9   7  11        0.64        5.45      1.82 o
 -12   8  11      170.33      133.07      9.28 o
 -10   8  11       39.06       35.79      2.57 o
  -8   8  11       67.30       53.52      2.15 o
  -6   8  11       21.18       22.96      1.74 o
  -4   8  11      291.94      289.07      4.88 o
  -2   8  11       69.04       47.61      2.38 o
   0   8  11        7.02        9.77      2.00 o
   2   8  11       38.20       31.35      2.32 o
 -30   0  12       38.85       27.41      2.52 o
 -28   0  12      178.46      209.00     11.16 o
 -26   0  12      204.05      206.27      6.01 o
 -24   0  12       33.99       34.05      3.57 o
 -22   0  12     1345.29     1192.21     13.76 o
 -20   0  12     6675.28     6080.41     37.05 o
 -18   0  12      530.28      431.96      7.77 o
 -16   0  12     3961.33     4045.80     24.84 o
 -14   0  12      411.04      402.64      6.62 o
 -12   0  12      642.10      574.19      7.67 o
 -10   0  12       58.36       73.20      3.48 o
  -8   0  12     1201.13     1111.95     19.27 o
  -6   0  12       30.00       40.95      3.74 o
  -4   0  12       11.27       47.66     15.45 o
  -2   0  12       32.92       12.93      5.95 o
   0   0  12     1517.58     1707.56     20.89 o
   2   0  12      172.88      162.28      5.09 o
   4   0  12     2378.22     2514.32     37.92 o
   6   0  12      559.72      505.39      7.79 o
   8   0  12     2505.38     2767.40     17.62 o
  10   0  12     4205.16     4592.73     42.60 o
  12   0  12      381.13      393.75      7.92 o
  14   0  12       72.29       57.36      4.39 o
  16   0  12       27.80       22.28      3.75 o
  18   0  12      138.12      149.79      4.73 o
  20   0  12      285.10      311.74      9.54 o
 -29   1  12       22.19       21.29      2.01 o
 -27   1  12       64.50       81.24      2.97 o
 -25   1  12       31.51       45.57      2.64 o
 -23   1  12      213.20      173.25      3.64 o
 -21   1  12      325.84      309.78      4.71 o
 -19   1  12      276.01      283.97      4.38 o
 -17   1  12     2333.72     2310.59     21.28 o
 -15   1  12      442.45      414.10      5.11 o
 -13   1  12     3960.90     4053.29     30.17 o
 -11   1  12      327.36      332.17      3.94 o
  -9   1  12      279.28      309.01      4.14 o
  -7   1  12     2040.96     1797.60     17.28 o
  -5   1  12      709.28      654.77      6.11 o
  -3   1  12     2041.26     2139.79     18.99 o
  -1   1  12     1736.63     1586.85     19.82 o
   1   1  12        4.89       19.05      3.47 o
   3   1  12      299.54      293.88      6.10 o
   5   1  12      224.17      208.18      5.65 o
   7   1  12        0.48        3.99      2.94 o
   9   1  12     2003.74     2185.29     20.11 o
  11   1  12     3588.72     4075.88     22.56 o
  13   1  12      985.49     1012.54     17.67 o
  15   1  12       42.33       43.25      2.96 o
  17   1  12       11.98       10.91      2.30 o
  19   1  12        2.63       -1.73      2.76 o
 -30   2  12       43.00       37.23      2.66 o
 -28   2  12        0.00        3.05      1.90 o
 -26   2  12      129.78      138.65      4.47 o
 -24   2  12       61.18       64.80      2.92 o
 -22   2  12        1.14        0.31      2.30 o
 -20   2  12     1736.76     1892.00     24.27 o
 -18   2  12      276.05      252.32      4.26 o
 -16   2  12      520.38      556.50      5.84 o
 -14   2  12     5776.83     5778.82     40.58 o
 -12   2  12       82.15       86.51      2.79 o
 -10   2  12        2.51       10.12      2.27 o
  -8   2  12      760.27      760.45      5.60 o
  -6   2  12      448.34      451.33      4.85 o
  -4   2  12      503.73      490.06      5.38 o
  -2   2  12      112.38      130.76      3.93 o
   0   2  12      163.62      111.99      4.54 o
   2   2  12     1452.81     1493.73     29.73 o
   4   2  12       21.39       16.09      3.22 o
   6   2  12       74.89       89.60      4.26 o
   8   2  12       11.10       17.31      2.92 o
  10   2  12      541.16      581.73      6.57 o
  12   2  12       48.24       53.89      2.65 o
  14   2  12       25.41       24.18      2.94 o
  16   2  12        0.24        1.02      2.03 o
  18   2  12        4.56        3.35      2.56 o
 -29   3  12       96.21      108.79      4.34 o
 -27   3  12        0.09       -0.31      2.16 o
 -25   3  12       24.83       23.53      3.79 o
 -23   3  12      191.92      224.90      5.30 o
 -21   3  12        0.28        1.34      2.53 o
 -19   3  12      175.55      134.89      4.54 o
 -17   3  12     1609.64     1694.17     14.86 o
 -15   3  12       25.75       33.77      2.62 o
 -13   3  12      623.67      585.52      6.17 o
 -11   3  12     1206.02     1220.27     11.05 o
  -9   3  12     1392.60     1414.02     10.32 o
  -7   3  12      475.68      403.61      6.22 o
  -5   3  12      581.71      568.93      6.63 o
  -3   3  12     1432.52     1435.68     11.50 o
  -1   3  12     2820.62     3014.75     29.41 o
   1   3  12        6.85        3.28      3.17 o
   3   3  12      690.50      720.83      8.89 o
   5   3  12       75.37       77.76      3.76 o
   7   3  12     1054.52     1148.79     11.91 o
   9   3  12      341.28      333.48      5.74 o
  11   3  12      343.90      336.02     11.19 o
  13   3  12       83.86      105.20      4.27 o
  15   3  12        1.06       -1.50      2.03 o
  17   3  12      113.67       87.50      3.44 o
 -26   4  12       37.47       40.94      2.78 o
 -24   4  12      410.28      445.55     17.27 o
 -22   4  12       84.61       99.06      3.60 o
 -20   4  12      320.28      334.28      6.50 o
 -18   4  12       75.85       82.75      3.63 o
 -16   4  12      147.30      153.50      3.70 o
 -14   4  12      265.09      301.84      4.87 o
 -12   4  12     2870.17     3089.13     17.36 o
 -10   4  12      420.54      436.26      5.90 o
  -8   4  12       77.63       65.91      3.55 o
  -6   4  12       25.92       30.74      3.04 o
  -4   4  12        0.96        6.69      2.94 o
  -2   4  12      233.94      202.47      4.93 o
   0   4  12     2088.62     2262.67     24.91 o
   2   4  12      346.73      348.00      7.11 o
   4   4  12      200.62      243.24      5.54 o
   6   4  12      173.48      192.70      5.10 o
   8   4  12        2.05       11.20      2.90 o
  10   4  12      202.11      230.41      9.21 o
  12   4  12       62.18       64.04      3.49 o
  14   4  12       53.23       52.91      2.36 o
  16   4  12       60.34       45.11      3.06 o
 -25   5  12       55.45       35.06      3.23 o
 -23   5  12        0.69       -2.40      2.40 o
 -21   5  12      113.09      123.47      4.14 o
 -19   5  12        7.92        8.07      2.33 o
 -17   5  12       15.21       21.32      3.17 o
 -15   5  12      358.95      373.50     10.79 o
 -13   5  12      887.94      994.57     22.92 o
 -11   5  12      629.46      629.58     10.99 o
  -9   5  12     1294.93     1401.95     12.52 o
  -7   5  12       20.59       23.32      2.79 o
  -5   5  12      195.80      182.56      5.21 o
  -3   5  12      342.31      405.10      6.43 o
  -1   5  12      697.32      748.27      8.57 o
   1   5  12      147.79      148.77      4.66 o
   3   5  12      190.15      209.50      4.75 o
   5   5  12      143.35      144.60      4.60 o
   7   5  12      506.29      553.40      8.26 o
   9   5  12      239.84      219.20      8.71 o
  11   5  12        2.97       -0.42      1.93 o
  13   5  12       67.68       65.84      7.57 o
  15   5  12        0.05       -0.61      4.06 o
 -22   6  12       59.42       39.80      3.66 o
 -20   6  12        0.86        1.07      2.44 o
 -18   6  12       38.45       40.19      2.85 o
 -16   6  12        5.76        5.10      3.10 o
 -14   6  12      129.40      124.90      3.87 o
 -12   6  12       60.59       50.07      3.83 o
 -10   6  12      462.26      504.04     11.37 o
  -8   6  12       83.06      109.79      4.09 o
  -6   6  12       76.71       70.22      3.41 o
  -4   6  12        3.10        1.54      2.70 o
  -2   6  12       30.76       30.06      3.21 o
   0   6  12       77.12       72.91      3.58 o
   2   6  12      142.15      153.81      4.04 o
   4   6  12      269.68      327.54      5.75 o
   6   6  12       13.03       12.45      2.41 o
   8   6  12      193.45      189.01      3.99 o
  10   6  12       20.21       17.36      1.89 o
  12   6  12       10.57        5.12      2.44 o
 -17   7  12      157.60      112.81      8.01 o
 -15   7  12       24.23       16.39      2.28 o
 -13   7  12       47.80       45.54      2.52 o
 -11   7  12        0.07        2.33      2.02 o
  -9   7  12      223.01      214.77      4.47 o
  -7   7  12      103.59       93.31      3.47 o
  -5   7  12        5.24        8.49      2.45 o
  -3   7  12      948.30     1042.36     14.39 o
  -1   7  12      190.88      199.03      8.12 o
   1   7  12      545.39      557.39      9.28 o
   3   7  12       39.14       37.02      3.30 o
   5   7  12       36.36       24.99      1.85 o
   7   7  12       11.53       10.13      2.07 o
 -10   8  12        2.28        2.17      9.22 o
  -8   8  12      191.28      152.33      4.06 o
  -6   8  12       90.02       74.75      2.21 o
  -4   8  12      374.60      294.96      4.57 o
  -2   8  12       32.00       13.40      2.08 o
 -29   1  13      108.39       88.20      5.09 o
 -27   1  13       52.60       76.56      2.65 o
 -25   1  13        9.25        6.07      2.11 o
 -23   1  13        0.26        5.03      2.02 o
 -21   1  13      430.89      462.05      7.16 o
 -19   1  13      170.15      209.63      3.87 o
 -17   1  13     1895.05     1949.89     14.35 o
 -15   1  13    12990.81    13579.93     68.60 o
 -13   1  13       11.11       24.14      2.55 o
 -11   1  13      118.78      116.51      2.72 o
  -9   1  13       61.83       56.30      2.37 o
  -7   1  13       20.05       20.10      2.52 o
  -5   1  13      100.43       80.38      3.10 o
  -3   1  13       22.78       20.73      3.01 o
  -1   1  13     1107.27     1075.09     10.76 o
   1   1  13     1440.30     1442.64     12.85 o
   3   1  13      254.68      250.53      5.15 o
   5   1  13     1100.91     1116.38     24.83 o
   7   1  13      239.29      256.31      5.07 o
   9   1  13      948.31     1015.79      8.89 o
  11   1  13     1692.28     1807.17     19.10 o
  13   1  13       31.28       43.27      2.51 o
  15   1  13       61.54       43.65      5.44 o
  17   1  13      108.45       68.35     14.80 o
 -28   2  13        0.36       -0.16      2.06 o
 -26   2  13        3.04        4.12      2.68 o
 -24   2  13      489.51      546.86     12.11 o
 -22   2  13      207.83      251.97      8.17 o
 -20   2  13      878.55      822.04      9.06 o
 -18   2  13     1787.59     1881.72     14.51 o
 -16   2  13       85.55       93.30      3.04 o
 -14   2  13     2639.99     2666.14     18.09 o
 -12   2  13      700.77      652.89      8.33 o
 -10   2  13       11.65        9.54      2.56 o
  -8   2  13        3.27        5.05      2.52 o
  -6   2  13        0.71       -1.45      2.92 o
  -4   2  13      246.16      277.71      5.71 o
  -2   2  13      772.51      778.21     13.69 o
   0   2  13      217.98      206.57      5.94 o
   2   2  13     4139.57     4330.30     27.61 o
   4   2  13     1329.32     1362.80     15.04 o
   6   2  13       10.46       13.22      3.03 o
   8   2  13       15.84       17.90      2.77 o
  10   2  13      844.36      991.33     12.69 o
  12   2  13      897.66     1033.22     24.60 o
  14   2  13       87.98       92.93      3.18 o
  16   2  13      223.49      168.75     20.08 o
 -27   3  13        5.45        4.14      1.90 o
 -25   3  13      293.30      272.88      8.04 o
 -23   3  13      142.92      147.65      4.22 o
 -21   3  13      208.03      209.33      5.17 o
 -19   3  13       39.67       55.74      3.24 o
 -17   3  13      544.18      600.65      7.86 o
 -15   3  13      402.71      404.39      5.22 o
 -13   3  13     3746.98     3956.61     18.66 o
 -11   3  13     2695.03     2974.68     35.45 o
  -9   3  13       36.63       18.74      2.69 o
  -7   3  13     1395.87     1399.61     10.56 o
  -5   3  13     2448.68     2389.54     15.26 o
  -3   3  13      179.92      216.09      4.73 o
  -1   3  13      128.99      128.00      4.57 o
   1   3  13        8.74       22.63      3.02 o
   3   3  13      463.38      477.82      9.03 o
   5   3  13      258.99      287.66      5.54 o
   7   3  13      183.23      199.28      5.10 o
   9   3  13      405.37      424.50     11.44 o
  11   3  13       19.73       27.25      3.05 o
  13   3  13      515.67      435.85     19.56 o
  15   3  13        1.65        3.03      2.29 o
 -26   4  13      107.32       82.91      3.96 o
 -24   4  13        7.71        2.09      1.84 o
 -22   4  13        3.30        2.08      2.33 o
 -20   4  13       35.46       34.26      2.86 o
 -18   4  13      637.85      711.07      9.50 o
 -16   4  13      120.69      131.57      3.50 o
 -14   4  13      304.55      343.13      5.11 o
 -12   4  13     3093.97     3287.53     21.26 o
 -10   4  13      513.70      564.86      7.75 o
  -8   4  13      102.07      110.59      4.12 o
  -6   4  13       97.87       84.01      3.45 o
  -4   4  13      324.73      309.25      6.51 o
  -2   4  13        7.10        9.49      3.00 o
   0   4  13      673.95      689.13     11.88 o
   2   4  13      265.27      274.24      5.36 o
   4   4  13        0.86       -2.81      2.81 o
   6   4  13      288.83      306.98      5.46 o
   8   4  13      161.02      152.79      6.19 o
  10   4  13        4.69        2.69      2.47 o
  12   4  13      103.59       80.27      3.57 o
  14   4  13        0.17        1.68      2.22 o
 -23   5  13      256.81      245.42      6.57 o
 -21   5  13      221.83      229.40      7.51 o
 -19   5  13      112.74      105.52      4.03 o
 -17   5  13      135.13      150.34      4.73 o
 -15   5  13      340.14      360.12      9.60 o
 -13   5  13       30.89       36.65      3.07 o
 -11   5  13      950.19      983.23     15.11 o
  -9   5  13       13.44       31.28      3.53 o
  -7   5  13      155.40      181.03      7.23 o
  -5   5  13     1007.94     1051.89     15.79 o
  -3   5  13      220.14      264.41      5.53 o
  -1   5  13       50.49       41.15      3.36 o
   1   5  13      401.01      431.31      7.86 o
   3   5  13       22.03       22.97      3.80 o
   5   5  13       11.66       16.35      2.62 o
   7   5  13       20.03       14.81      2.49 o
   9   5  13      129.72      133.78      5.74 o
  11   5  13        2.93        6.05      2.16 o
  13   5  13      235.03      182.74      4.78 o
 -20   6  13        8.45        4.38      2.33 o
 -18   6  13        7.84       -0.35      4.12 o
 -16   6  13        1.02        4.26      2.55 o
 -14   6  13        9.53       15.05      2.48 o
 -12   6  13       30.56       35.93      2.81 o
 -10   6  13      348.29      339.25     11.55 o
  -8   6  13        0.07       -0.93      2.19 o
  -6   6  13      394.83      419.26      9.32 o
  -4   6  13       39.48       40.77      2.72 o
  -2   6  13      747.06      761.79     16.23 o
   0   6  13       85.41       92.35      3.65 o
   2   6  13        0.43        2.51      2.22 o
   4   6  13       39.59       30.95      2.14 o
   6   6  13        2.36        2.65      1.73 o
   8   6  13       52.98       42.23      2.19 o
  10   6  13       10.04        7.56      2.69 o
 -17   7  13      131.23       93.71      6.01 o
 -15   7  13       80.17       67.36      3.03 o
 -13   7  13      140.79      133.09      4.51 o
 -11   7  13      386.83      375.86      5.47 o
  -9   7  13      112.95       84.13      2.87 o
  -7   7  13       55.12       51.30      2.88 o
  -5   7  13       28.46       32.31      3.61 o
  -3   7  13       66.81       53.26      2.56 o
  -1   7  13      207.55      214.22      4.72 o
   1   7  13       60.27       46.99      2.27 o
   3   7  13      211.32      174.27      3.68 o
   5   7  13        4.62        2.07      2.38 o
 -28   0  14        0.70        3.58      2.29 o
 -26   0  14       18.82       14.85      3.08 o
 -24   0  14      246.43      234.88      6.34 o
 -22   0  14      422.51      474.64     12.49 o
 -20   0  14      537.13      665.20     12.58 o
 -18   0  14     3821.27     3761.74     20.53 o
 -16   0  14     1236.13     1357.18     16.50 o
 -14   0  14     4368.54     4605.70     37.72 o
 -12   0  14     2826.91     2551.49     18.33 o
 -10   0  14       64.91      103.68      5.33 o
  -8   0  14      357.78      347.51      6.98 o
  -6   0  14       10.12        4.46      4.09 o
  -4   0  14      611.74      691.11     13.58 o
  -2   0  14     1294.53     1406.27     29.80 o
   0   0  14     3889.47     3843.42     48.58 o
   2   0  14     2589.90     2645.93     41.27 o
   4   0  14     6395.01     4852.91   1413.21 o
   6   0  14     2961.87     3220.37     27.23 o
   8   0  14      331.26      347.78      8.12 o
  10   0  14       70.64       88.88      5.64 o
  12   0  14     1422.74     1498.29     55.51 o
  14   0  14       29.20       34.02      3.70 o
  16   0  14       16.28       14.59      4.07 o
 -29   1  14        7.96       16.01      2.29 o
 -27   1  14      127.14      109.52      3.82 o
 -25   1  14       47.13       64.36      2.72 o
 -23   1  14      107.12       93.21      3.30 o
 -21   1  14       53.56       88.29      3.00 o
 -19   1  14      277.81      259.13      4.83 o
 -17   1  14      235.09      222.90      4.27 o
 -15   1  14        0.05        3.66      2.24 o
 -13   1  14     7981.57     8321.90     55.54 o
 -11   1  14     5879.19     6135.91     48.30 o
  -9   1  14     1439.36     1586.63     11.24 o
  -7   1  14       97.36      117.83      3.91 o
  -5   1  14      209.07      194.51      4.62 o
  -3   1  14      578.71      551.87      7.94 o
  -1   1  14      178.83      159.60      4.52 o
   1   1  14      241.61      268.08      5.66 o
   3   1  14      584.83      618.97      9.99 o
   5   1  14        3.53       10.27      3.36 o
   7   1  14       42.13       47.82      3.43 o
   9   1  14       57.80       58.79      3.25 o
  11   1  14      185.41      183.52     20.72 o
  13   1  14      821.82      774.78     22.87 o
  15   1  14      122.46       78.69      6.03 o
 -28   2  14      173.04      155.25      4.38 o
 -26   2  14      103.59      122.34      6.19 o
 -24   2  14      186.30      225.05      5.65 o
 -22   2  14       18.86       10.21      2.50 o
 -20   2  14      475.53      435.57      5.48 o
 -18   2  14      184.18      175.22      3.88 o
 -16   2  14      128.17      138.43      3.96 o
 -14   2  14       97.69       74.51      3.52 o
 -12   2  14      834.62      910.28      8.20 o
 -10   2  14     1627.30     1513.41     14.71 o
  -8   2  14      304.46      333.27      6.28 o
  -6   2  14      299.05      319.97      5.29 o
  -4   2  14       46.55       82.80      3.09 o
  -2   2  14     1071.27     1028.85     11.23 o
   0   2  14      486.66      536.56      7.71 o
   2   2  14     1570.65     1474.82     12.41 o
   4   2  14     1595.76     1709.66     25.20 o
   6   2  14      267.15      277.02      5.88 o
   8   2  14        2.70        6.21      2.50 o
  10   2  14      676.36      730.37     15.63 o
  12   2  14       47.37       42.69      5.34 o
  14   2  14       49.30       30.55      2.52 o
  16   2  14      122.39       91.78      5.93 o
 -27   3  14       24.25       26.41      2.33 o
 -25   3  14        1.06        0.96      2.50 o
 -23   3  14       23.68       20.36      2.33 o
 -21   3  14      106.40      112.48      5.01 o
 -19   3  14     1035.40     1153.64     11.25 o
 -17   3  14      226.14      210.78      5.43 o
 -15   3  14       55.43       56.68      2.66 o
 -13   3  14      361.57      396.57      7.65 o
 -11   3  14      120.86      129.38      3.77 o
  -9   3  14     4232.71     4258.93     17.96 o
  -7   3  14      489.72      484.17     10.45 o
  -5   3  14       90.40       94.43      6.83 o
  -3   3  14      876.20      857.13      8.10 o
  -1   3  14       44.32       60.49      3.42 o
   1   3  14      102.24      116.58      5.97 o
   3   3  14      383.06      430.37      6.47 o
   5   3  14       16.50       30.84      2.66 o
   7   3  14       71.32       66.85      3.29 o
   9   3  14      601.43      679.34     19.34 o
  11   3  14     1136.16     1215.39     30.57 o
  13   3  14        9.51        3.70      4.14 o
 -26   4  14      120.47      111.22      5.79 o
 -24   4  14        4.90        9.53      2.76 o
 -22   4  14      341.99      299.96      7.15 o
 -20   4  14       18.79       26.90      2.92 o
 -18   4  14        0.72        1.74      2.77 o
 -16   4  14        0.37        1.89      2.26 o
 -14   4  14       61.62       79.43      2.99 o
 -12   4  14      112.26      117.86      3.87 o
 -10   4  14      489.01      527.82      7.01 o
  -8   4  14       21.38       25.65      3.06 o
  -6   4  14      260.56      265.22      4.71 o
  -4   4  14      175.99      148.70      3.61 o
  -2   4  14      157.11      180.12      4.93 o
   0   4  14      369.31      318.14      6.20 o
   2   4  14      869.37      994.91     17.42 o
   4   4  14       23.73       39.16      3.11 o
   6   4  14       51.01       62.26      3.05 o
   8   4  14      214.94      223.86     19.11 o
  10   4  14       48.81       40.99      2.50 o
  12   4  14        2.11        3.68      1.98 o
 -23   5  14      193.74      169.39      4.11 o
 -21   5  14        0.70        2.21      2.36 o
 -19   5  14       21.37        9.69      2.28 o
 -17   5  14      554.88      649.71     10.95 o
 -15   5  14        6.14        4.84      2.14 o
 -13   5  14      853.62      967.88     16.59 o
 -11   5  14      312.42      379.65      7.39 o
  -9   5  14     1569.07     1752.77     40.33 o
  -7   5  14     1171.88     1146.14     32.19 o
  -5   5  14      152.37      169.92      3.82 o
  -3   5  14      424.00      402.59     12.94 o
  -1   5  14        7.40        5.79      2.39 o
   1   5  14       41.96       52.00      3.16 o
   3   5  14       63.75       54.07      3.07 o
   5   5  14       20.90       23.07      2.57 o
   7   5  14      309.40      350.61     18.77 o
   9   5  14      475.55      496.26     16.69 o
  11   5  14        7.00        6.49      3.66 o
 -20   6  14       18.53        8.62      3.25 o
 -18   6  14        6.66        9.82      2.40 o
 -16   6  14       50.18       41.33      2.77 o
 -14   6  14       55.25       44.95      3.07 o
 -12   6  14      374.13      387.78     19.27 o
 -10   6  14      210.40      220.65      4.87 o
  -8   6  14      140.38      150.18      4.89 o
  -6   6  14      160.17      161.38      4.78 o
  -4   6  14      143.48      119.64      4.59 o
  -2   6  14        0.99        3.40      2.46 o
   0   6  14      525.43      545.40     12.55 o
   2   6  14       13.61        8.35      2.06 o
   4   6  14       14.89       11.88      1.96 o
   6   6  14       83.09       79.50      2.65 o
 -13   7  14       20.28       20.29      3.64 o
 -11   7  14       41.89       30.12      3.97 o
  -9   7  14      358.49      321.14      6.53 o
  -7   7  14        0.28        6.37      2.06 o
  -5   7  14        0.20        1.73      1.82 o
  -3   7  14        7.67        5.06      1.84 o
  -1   7  14       20.25       11.51      1.82 o
   1   7  14      105.44       87.55      2.97 o
 -27   1  15        0.73        1.43      1.91 o
 -25   1  15        0.77        0.64      2.06 o
 -23   1  15      104.45      108.97      4.40 o
 -21   1  15      153.39      187.71      5.06 o
 -19   1  15       92.58       96.60      2.99 o
 -17   1  15     1375.11     1385.25     14.62 o
 -15   1  15     1884.92     1839.14     14.58 o
 -13   1  15      169.07      124.97      3.62 o
 -11   1  15     3820.75     4116.18     60.98 o
  -9   1  15     2057.59     2164.54     23.89 o
  -7   1  15     2022.93     1849.37     12.14 o
  -5   1  15      476.72      398.88      6.26 o
  -3   1  15        0.27       -0.65      2.90 o
  -1   1  15      326.42      301.58      6.59 o
   1   1  15      218.39      244.00      8.70 o
   3   1  15      797.91      849.95      9.86 o
   5   1  15      891.92      934.59     15.37 o
   7   1  15        0.00        4.50      2.94 o
   9   1  15       23.18       25.60      3.21 o
  11   1  15      238.94      179.10     42.83 o
  13   1  15       67.15       52.27      4.05 o
  15   1  15       16.73       24.56      3.42 o
 -26   2  15       14.26        9.78      1.90 o
 -24   2  15       25.55       26.43      3.15 o
 -22   2  15      683.68      651.69     17.69 o
 -20   2  15      294.40      304.09      8.44 o
 -18   2  15       99.25      134.18      3.17 o
 -16   2  15     1019.73      938.53     11.58 o
 -14   2  15      103.49       92.52      3.23 o
 -12   2  15     1304.33     1398.63     20.04 o
 -10   2  15      595.63      547.75      6.98 o
  -8   2  15        4.99       18.04      3.14 o
  -6   2  15      360.57      342.55      6.66 o
  -4   2  15      422.91      363.92      7.25 o
  -2   2  15       24.15       29.02      2.88 o
   0   2  15       24.04       25.15      2.87 o
   2   2  15       76.06      100.99      3.74 o
   4   2  15       48.35       58.29      3.23 o
   6   2  15      245.76      269.66      6.05 o
   8   2  15      469.02      539.74     11.89 o
  10   2  15       26.30       37.63      2.54 o
  12   2  15      186.06      164.72      6.81 o
  14   2  15       35.74       29.54      7.72 o
 -25   3  15       62.51       55.24      2.60 o
 -23   3  15      338.98      357.06      6.25 o
 -21   3  15      770.39      865.89     29.75 o
 -19   3  15       12.98       20.22      2.81 o
 -17   3  15      318.12      337.49      7.64 o
 -15   3  15      277.01      303.36      8.58 o
 -13   3  15       32.52       31.14      2.66 o
 -11   3  15     3745.19     3872.15     41.90 o
  -9   3  15       18.47       15.50      2.96 o
  -7   3  15     1827.02     1963.36     13.86 o
  -5   3  15      832.20      692.83     14.74 o
  -3   3  15        9.99       14.46      3.04 o
  -1   3  15      434.37      444.36      7.57 o
   1   3  15       27.77       26.01      2.75 o
   3   3  15       60.15       66.47      3.28 o
   5   3  15       44.17       38.52      3.35 o
   7   3  15        1.85        5.80      2.52 o
   9   3  15      532.92      563.63     14.47 o
  11   3  15      137.82      129.95      3.77 o
  13   3  15       11.53        5.11      2.31 o
 -24   4  15       20.69       10.79      2.14 o
 -22   4  15       68.53       63.89      2.93 o
 -20   4  15       10.83        7.33      2.34 o
 -18   4  15      220.37      204.62      5.56 o
 -16   4  15        0.13       -0.55      2.31 o
 -14   4  15       42.78       36.24      2.70 o
 -12   4  15      260.59      260.38      5.37 o
 -10   4  15        2.32        5.37      2.43 o
  -8   4  15      665.18      652.90     10.28 o
  -6   4  15      171.42      209.71      4.88 o
  -4   4  15      661.99      648.14     16.72 o
  -2   4  15       80.35       50.17      2.78 o
   0   4  15      146.76      130.56      5.67 o
   2   4  15      643.65      710.41     12.27 o
   4   4  15        0.02       -1.71      2.35 o
   6   4  15        6.54        5.72      2.20 o
   8   4  15      135.85      159.50      4.00 o
  10   4  15      198.41      197.72      6.26 o
 -21   5  15       17.57       21.38      2.48 o
 -19   5  15        7.34        5.16      2.10 o
 -17   5  15       12.60        7.94      2.16 o
 -15   5  15        4.19       -0.11      2.41 o
 -13   5  15      128.05      133.37      4.65 o
 -11   5  15        0.77       -1.83      2.20 o
  -9   5  15       82.41       72.00      3.23 o
  -7   5  15        2.32        6.39      2.63 o
  -5   5  15      163.53      152.68     18.94 o
  -3   5  15       66.25       84.53      3.14 o
  -1   5  15      179.84      173.57      6.08 o
   1   5  15        7.63        7.80      2.25 o
   3   5  15      227.46      189.42     10.45 o
   5   5  15       15.17       13.24      2.09 o
   7   5  15        0.33        4.98      2.19 o
   9   5  15        1.68        2.58      3.40 o
 -18   6  15       35.26       27.83      3.96 o
 -16   6  15       75.36       61.03      4.85 o
 -14   6  15       50.76       57.85      3.58 o
 -12   6  15        4.74        5.12      2.12 o
 -10   6  15       40.44       34.87      2.43 o
  -8   6  15       13.73        6.05      1.83 o
  -6   6  15        1.05        5.18      1.85 o
  -4   6  15        0.93        0.11      1.99 o
  -2   6  15      163.65      130.98      4.59 o
   0   6  15        2.45        1.56      2.02 o
   2   6  15        1.07        1.00      1.95 o
   4   6  15        1.34       -3.97      4.11 o
  -9   7  15        5.24        3.63      3.03 o
  -7   7  15       96.38       88.69      3.09 o
  -5   7  15        3.48        3.17      1.94 o
 -26   0  16       46.64       53.20      3.04 o
 -24   0  16       52.84       60.23      2.95 o
 -22   0  16      341.87      413.10     10.38 o
 -20   0  16       35.26       27.49      3.26 o
 -18   0  16      697.68      865.25     12.91 o
 -16   0  16      800.28      918.23     42.73 o
 -14   0  16      252.15      202.28      5.68 o
 -12   0  16     2713.69     2933.59     27.85 o
 -10   0  16     2082.17     2134.26     31.55 o
  -8   0  16      310.78      238.65      6.20 o
  -6   0  16        0.74        1.84      3.70 o
  -4   0  16     1269.41     1233.80     16.75 o
  -2   0  16      511.19      407.47      9.50 o
   0   0  16        0.88        0.90      3.93 o
   2   0  16      463.89      447.85     13.52 o
   4   0  16       91.84      101.26      7.16 o
   6   0  16      344.54      425.99     11.63 o
   8   0  16        3.70        5.58      4.41 o
  10   0  16        0.14        0.83      3.37 o
  12   0  16      127.26      132.65      4.05 o
 -27   1  16       35.84       21.62      2.41 o
 -25   1  16        2.91        6.42      1.72 o
 -23   1  16       21.65       16.19      1.93 o
 -21   1  16       35.81       42.97      2.67 o
 -19   1  16       26.57       18.78      2.06 o
 -17   1  16      502.98      520.63     12.92 o
 -15   1  16      164.38      202.08      4.41 o
 -13   1  16      213.11      193.42      5.02 o
 -11   1  16      841.30      804.06     10.45 o
  -9   1  16     6918.50     7218.89     84.88 o
  -7   1  16      206.87      204.91      6.00 o
  -5   1  16       22.66       23.51      3.33 o
  -3   1  16      520.15      521.09      7.25 o
  -1   1  16        9.96       15.81      3.07 o
   1   1  16        3.49        4.84      3.28 o
   3   1  16        5.00        4.89      2.93 o
   5   1  16        9.72       12.30      3.20 o
   7   1  16       33.03       32.55      3.30 o
   9   1  16        5.36        8.35      2.25 o
  11   1  16        7.57        5.58      2.11 o
  13   1  16        9.10        6.56      2.03 o
 -26   2  16       18.93       11.60      2.85 o
 -24   2  16      262.85      294.57      6.48 o
 -22   2  16      127.06      129.68      5.91 o
 -20   2  16      500.13      553.06     21.60 o
 -18   2  16     1251.55     1349.01     52.13 o
 -16   2  16       14.85       31.54      3.06 o
 -14   2  16       99.32      101.76      4.25 o
 -12   2  16      221.08      236.90      5.69 o
 -10   2  16      503.76      542.44      8.85 o
  -8   2  16       12.53       18.26      4.05 o
  -6   2  16      378.92      379.97      8.61 o
  -4   2  16      331.03      389.71     10.71 o
  -2   2  16      359.03      333.91      6.47 o
   0   2  16      120.41       94.51      3.51 o
   2   2  16       52.04       56.63      3.43 o
   4   2  16      749.96      841.57     10.11 o
   6   2  16      106.37      115.38      5.26 o
   8   2  16      217.88      237.28      8.45 o
  10   2  16       71.27       68.50      4.20 o
  12   2  16      405.81      402.91      7.27 o
 -25   3  16       27.79       37.49      8.52 o
 -23   3  16       14.05        9.40      2.28 o
 -21   3  16       21.07       25.91      3.42 o
 -19   3  16      113.90      143.81      5.53 o
 -17   3  16       17.82       20.97      2.78 o
 -15   3  16      125.13      107.44      6.27 o
 -13   3  16      761.42      774.17      8.77 o
 -11   3  16      995.79     1212.43     11.52 o
  -9   3  16      256.31      234.74      7.42 o
  -7   3  16      220.86      178.26      9.81 o
  -5   3  16       13.80       13.24      3.03 o
  -3   3  16      156.29      131.16      3.77 o
  -1   3  16      212.71      196.80      6.98 o
   1   3  16       32.26       28.22      2.88 o
   3   3  16        8.02       10.67      2.47 o
   5   3  16        0.57        2.32      2.31 o
   7   3  16       20.45       21.40      2.34 o
   9   3  16      102.52      120.49      4.85 o
  11   3  16      104.50       91.30      4.40 o
 -22   4  16       43.68       49.97      5.01 o
 -20   4  16      623.48      558.69      7.90 o
 -18   4  16       44.18       33.36      3.32 o
 -16   4  16        1.95        2.89      2.28 o
 -14   4  16      242.01      229.13      7.84 o
 -12   4  16       31.54       32.54      4.92 o
 -10   4  16        0.07       -1.13      2.96 o
  -8   4  16       42.75       33.83      4.28 o
  -6   4  16      190.70      217.01      4.92 o
  -4   4  16       57.22       46.96      7.95 o
  -2   4  16       25.07       21.56      2.50 o
   0   4  16       27.00       28.17      3.50 o
   2   4  16       54.59       39.99      3.14 o
   4   4  16      161.94      175.23      7.23 o
   6   4  16       43.47       33.46      2.14 o
   8   4  16        0.00        1.31      2.13 o
 -19   5  16      346.72      328.63      7.27 o
 -17   5  16       40.63       38.73      2.82 o
 -15   5  16      157.13      115.15      3.64 o
 -13   5  16       49.49       58.18      8.59 o
 -11   5  16       31.05       33.28      2.69 o
  -9   5  16      207.21      236.10      9.09 o
  -7   5  16        1.03        1.99      2.15 o
  -5   5  16       35.02       52.87      3.83 o
  -3   5  16       71.73       76.89      3.14 o
  -1   5  16        5.39        5.47      1.99 o
   1   5  16       65.51       38.77      4.41 o
   3   5  16        6.21        5.96      3.00 o
   5   5  16        0.00       -1.91      1.91 o
 -16   6  16       75.71       31.23      4.74 o
 -14   6  16        1.10       -4.90      4.90 o
 -12   6  16      145.17       66.39      5.33 o
 -10   6  16       64.33       43.17      2.51 o
  -8   6  16       61.52       55.99      6.73 o
  -6   6  16      110.68       79.92      3.73 o
  -4   6  16       40.71       48.66      2.47 o
  -2   6  16      240.63      182.05      5.90 o
   0   6  16      115.30       84.74      5.41 o
 -25   1  17        1.18       -4.80     12.34 o
 -23   1  17      195.45      136.07     10.29 o
 -21   1  17      182.99      164.80     13.63 o
 -19   1  17        5.16       -0.60      2.62 o
 -17   1  17        7.99       13.19      2.38 o
 -15   1  17      508.44      537.24     11.95 o
 -13   1  17       18.28       12.39      2.60 o
 -11   1  17     1316.30     1480.71     18.14 o
  -9   1  17        0.11        1.92      2.76 o
  -7   1  17      874.21      761.96     10.25 o
  -5   1  17       39.07       74.62      3.64 o
  -3   1  17      634.76      643.48     16.53 o
  -1   1  17        2.73        3.36      2.74 o
   1   1  17      156.11      174.51      4.76 o
   3   1  17        2.08        5.48      2.57 o
   5   1  17       32.48       34.37      2.77 o
   7   1  17        2.05        1.12      2.02 o
   9   1  17       49.62       45.71      2.20 o
  11   1  17      205.25      199.56      5.33 o
 -24   2  17       15.62        7.68      2.39 o
 -22   2  17       57.62       60.74      4.20 o
 -20   2  17      208.85      219.59      7.46 o
 -18   2  17      215.02      206.80      5.01 o
 -16   2  17      107.62      109.33      4.88 o
 -14   2  17      209.53      211.59      6.48 o
 -12   2  17       91.01       69.22      4.56 o
 -10   2  17      785.32      800.37     14.43 o
  -8   2  17      193.54      190.44      6.91 o
  -6   2  17       25.25       39.92      4.14 o
  -4   2  17      487.17      559.75     11.32 o
  -2   2  17      142.66      103.03      4.17 o
   0   2  17      266.75      208.40     18.25 o
   2   2  17       10.73        8.35      2.47 o
   4   2  17       67.04       68.72      4.71 o
   6   2  17        1.67        2.14      1.87 o
   8   2  17        4.96        3.05      1.99 o
  10   2  17       17.25       18.84      2.10 o
 -23   3  17      256.55      247.69      5.60 o
 -21   3  17       24.81       16.21      2.79 o
 -19   3  17       39.85       45.27      6.06 o
 -17   3  17      129.61      150.88      5.09 o
 -15   3  17      251.98      296.24      8.07 o
 -13   3  17      989.87     1105.32     23.05 o
 -11   3  17       22.80       28.91      3.99 o
  -9   3  17      483.12      434.79     12.55 o
  -7   3  17      143.48       93.23     24.55 o
  -5   3  17      376.62      452.96      9.49 o
  -3   3  17      146.40      179.31      5.37 o
  -1   3  17      207.83      171.53     29.69 o
   1   3  17       50.62       47.22      3.67 o
   3   3  17        0.51        2.30      2.35 o
   5   3  17       50.93       48.66      8.78 o
   7   3  17        5.98        5.17      2.26 o
   9   3  17       36.50       27.53      4.12 o
 -20   4  17        0.53        1.22      2.96 o
 -18   4  17      457.28      497.77     13.55 o
 -16   4  17      927.85      934.26     77.20 o
 -14   4  17       47.23       46.53     16.00 o
 -12   4  17       12.22        7.97      2.57 o
 -10   4  17       27.47       22.39      3.19 o
  -8   4  17       41.82       35.71      5.07 o
  -6   4  17       11.88        8.37      2.81 o
  -4   4  17       66.79       39.12     11.61 o
  -2   4  17        1.42        5.72      2.29 o
   0   4  17      167.48      108.80     22.43 o
   2   4  17       13.26       15.87      2.50 o
   4   4  17       58.72       48.77      3.05 o
   6   4  17      298.01      260.10      5.59 o
 -15   5  17       85.37       52.70     45.60 o
 -13   5  17      155.12      166.60     16.01 o
 -11   5  17      282.38      286.99      9.85 o
  -9   5  17       35.71       33.25      3.65 o
  -7   5  17       57.06       42.56      4.74 o
  -5   5  17       16.72       18.69      2.22 o
  -3   5  17      107.27       72.72     17.27 o
  -1   5  17        6.65       11.14      2.45 o
   1   5  17       13.92        4.95      6.86 o
  -8   6  17       17.20       18.22      4.07 o
  -6   6  17        1.07       -2.55      3.82 o
 -24   0  18       13.63       18.90      4.31 o
 -22   0  18        6.96        5.78      2.52 o
 -20   0  18      132.41      132.70      6.83 o
 -18   0  18      245.30      254.08     10.70 o
 -16   0  18     1121.33     1191.98     40.99 o
 -14   0  18      157.23      167.51      7.13 o
 -12   0  18      299.62      367.06     12.17 o
 -10   0  18       94.01       78.18      4.21 o
  -8   0  18      491.99      383.58     10.90 o
  -6   0  18       87.34       76.28      5.56 o
  -4   0  18     1119.08     1370.00     49.75 o
  -2   0  18     1405.44     1590.54     28.34 o
   0   0  18        3.49       15.92      4.00 o
   2   0  18      647.95      605.72     12.11 o
   4   0  18       34.77       41.02      3.57 o
   6   0  18      376.07      367.42      7.35 o
   8   0  18       20.72       10.93      2.52 o
 -23   1  18      100.90      115.74     10.22 o
 -21   1  18        2.10        4.09      2.40 o
 -19   1  18        0.42        0.88      2.42 o
 -17   1  18       15.17        9.74      3.11 o
 -15   1  18       82.52       72.86      3.62 o
 -13   1  18      541.82      583.75     10.98 o
 -11   1  18       33.35       24.92      3.73 o
  -9   1  18        0.35        3.30      3.25 o
  -7   1  18      710.88      681.30     10.44 o
  -5   1  18        6.04        1.63      2.71 o
  -3   1  18      393.18      388.06     10.66 o
  -1   1  18      232.04      206.82      5.09 o
   1   1  18      267.01      273.16      5.49 o
   3   1  18       91.21       99.14      4.78 o
   5   1  18       16.95       13.58      1.98 o
   7   1  18      137.12      136.12      4.87 o
 -24   2  18       22.30       22.48      2.16 o
 -22   2  18      181.24      196.38      9.94 o
 -20   2  18       38.30       28.83      7.85 o
 -18   2  18      400.59      405.65      8.48 o
 -16   2  18       72.14       66.46      3.92 o
 -14   2  18       14.94       13.45      2.92 o
 -12   2  18       71.60       88.33      5.32 o
 -10   2  18      563.63      612.05     12.78 o
  -8   2  18       10.89       12.20      3.25 o
  -6   2  18      216.78      231.73      6.39 o
  -4   2  18      211.38      240.76      8.40 o
  -2   2  18        9.00        6.45      2.78 o
   0   2  18      103.70       87.72      6.28 o
   2   2  18        1.90        5.85      2.42 o
   4   2  18       24.12       11.93      2.39 o
   6   2  18        0.35        1.76      2.00 o
 -21   3  18        0.08        2.27      3.22 o
 -19   3  18       27.41       23.72      3.16 o
 -17   3  18      137.19      148.39      4.96 o
 -15   3  18      125.13      152.87      5.38 o
 -13   3  18        1.03        4.91      2.87 o
 -11   3  18      538.57      648.45     12.89 o
  -9   3  18     1700.58     2091.21     20.64 o
  -7   3  18      142.54      167.31      6.83 o
  -5   3  18        4.30        4.38      2.58 o
  -3   3  18      228.86      289.21      8.55 o
  -1   3  18        5.73        7.80      2.58 o
   1   3  18        7.30       11.94      2.70 o
   3   3  18       61.43       54.73      3.10 o
   5   3  18        0.58       -0.27      2.59 o
 -18   4  18      227.52      188.78      9.37 o
 -16   4  18       10.26       13.32      3.12 o
 -14   4  18       19.71       30.26      7.22 o
 -12   4  18      759.29      819.98     23.28 o
 -10   4  18        0.81        3.25      2.40 o
  -8   4  18        0.29        1.30      2.17 o
  -6   4  18       41.64       47.63      3.72 o
  -4   4  18        1.87        3.60      2.18 o
  -2   4  18        1.04        3.62      4.87 o
   0   4  18        9.36        6.01      2.53 o
   2   4  18        7.95        5.94      2.46 o
 -13   5  18      737.67      643.09     11.22 o
 -11   5  18      763.94      785.01     32.91 o
  -9   5  18      131.27      121.25      3.32 o
  -7   5  18        4.10        2.53      2.09 o
  -5   5  18        3.50        7.62      3.19 o
  -3   5  18      151.46      140.04      6.25 o
 -21   1  19       31.56       22.46      2.65 o
 -19   1  19       10.93        9.17      5.52 o
 -17   1  19      197.69      186.97     11.90 o
 -15   1  19      665.53      652.36     59.66 o
 -13   1  19      590.81      550.87     32.39 o
 -11   1  19       14.41       22.83      4.45 o
  -9   1  19      314.63      301.61     10.80 o
  -7   1  19       37.40       42.51      3.58 o
  -5   1  19      126.82      117.37     29.29 o
  -3   1  19       96.70       61.21     17.66 o
  -1   1  19      145.13       88.35     21.75 o
   1   1  19      108.33      113.89      4.41 o
   3   1  19      916.69      856.11     44.56 o
   5   1  19      744.59      699.37      9.05 o
 -20   2  19       89.37       95.81      5.07 o
 -18   2  19       13.90       14.25      3.03 o
 -16   2  19       56.12       50.95      3.31 o
 -14   2  19      154.89      163.31     15.70 o
 -12   2  19      343.16      414.49      8.50 o
 -10   2  19       12.48        8.52      2.78 o
  -8   2  19       48.21       65.45      6.77 o
  -6   2  19        9.88        7.99      3.15 o
  -4   2  19       64.25       53.68      6.79 o
  -2   2  19      129.76      147.00      5.83 o
   0   2  19       90.57       53.27     18.64 o
   2   2  19       28.24       31.79      2.81 o
   4   2  19       30.89       26.43      2.34 o
 -19   3  19        0.01        6.56      3.00 o
 -17   3  19      254.62      235.94    129.93 o
 -15   3  19      358.40      370.63      7.49 o
 -13   3  19       94.54       92.88      4.40 o
 -11   3  19     1130.71     1203.75     15.53 o
  -9   3  19       97.91       96.97      4.79 o
  -7   3  19      104.47      122.25      7.00 o
  -5   3  19      590.62      567.66      9.76 o
  -3   3  19      410.23      335.13     92.14 o
  -1   3  19       17.12        5.84      2.53 o
   1   3  19       17.90        4.80      2.02 o
 -16   4  19      547.05      509.16      9.15 o
 -14   4  19       77.86       54.16      3.68 o
 -12   4  19      144.28      144.91      4.32 o
 -10   4  19      160.80      124.29      5.32 o
  -8   4  19       29.28       22.90      2.53 o
  -6   4  19       21.61       16.73      2.51 o
  -4   4  19       12.03        8.61      2.50 o
  -2   4  19       28.33       19.54      2.46 o
 -10   0  20        2.51        6.25      4.96 o
  -8   0  20        0.03       -3.80      4.61 o
  -6   0  20      300.61       17.89      4.73 o
  -4   0  20        7.50        6.00      3.54 o
  -2   0  20      126.05      110.91      9.22 o
   0   0  20        9.10        0.09      2.73 o
   2   0  20       63.67       70.34      4.92 o
 -17   1  20        3.31        4.78      3.38 o
 -15   1  20       25.90        7.67      6.94 o
 -13   1  20        4.56        0.91      2.90 o
 -11   1  20       38.33       30.40     26.82 o
  -9   1  20       50.37       27.86     18.23 o
  -7   1  20       66.50       -8.48     10.52 o
  -5   1  20       20.84       28.58      3.16 o
  -3   1  20        0.34        0.10      2.85 o
  -1   1  20      404.76      329.65      7.06 o
   1   1  20       58.11       27.27      2.85 o
 -18   2  20        0.15       -0.61      2.80 o
 -16   2  20       56.71       46.07      4.20 o
 -14   2  20      105.05      106.13      3.78 o
 -12   2  20      239.41      220.21     15.05 o
 -10   2  20       45.80       31.30      2.87 o
  -8   2  20      185.49      122.71      4.73 o
  -6   2  20        1.80        3.16      2.73 o
  -4   2  20       25.20       -7.09      8.68 o
  -2   2  20        8.24       12.85      8.47 o
   0   2  20        3.37        5.32      3.61 o
 -15   3  20       51.45       42.39      3.78 o
 -13   3  20       28.84       35.23      4.61 o
 -11   3  20        2.35       -1.95      1.95 o
  -9   3  20      219.68      211.08      5.25 o
  -7   3  20      100.73       75.07      7.24 o
  -5   3  20       74.50       64.34     11.58 o
  -3   3  20       37.10       39.43      3.59 o
  -7   1  21      296.45      200.55      6.27 o
 
